# Supplementary material for: Preoptic leptin signaling modulates energy balance independent of body temperature regulation
Source: eLife. 2018 May 15;7:e33505. doi: 10.7554/eLife.33505 (PMC5953538; doi:10.7554/eLife.33505)
Supplement: Figure 1—source data 1. [file elife-33505-fig1-data1.xlsx]

## Sheet: Figure 1C
	depolarization		hyperpolarization		No change
Animal ID	baseline	leptin	baseline	leptin	baseline	leptin
Leptin R-GFP 1	-39.4722	-36.0633	-39.7014	-41.9346	-30.9003	-31.6136
Leptin R-GFP 1	-41.8354	-39.7467	-58.692	-63.1747	-31.2576	-31.1562
Leptin R-GFP 1	-40.6848	-40.852	-45.0034	-50.4067
Leptin R-GFP 1	-42.0839	-39.4351
Leptin R-GFP 1	-40.4097	-36.6438
Leptin R-GFP 1	-40.7225	-38.3691
Leptin R-GFP 1	-40.817	-38.7766
Leptin R-GFP 2	-44.5032	-34.7298	-41.29	-43.6591	-46.28	-47.4968
Leptin R-GFP 2	-44.197	-38.1231	-48.748	-53.1998	-45.2104	-45.0729
Leptin R-GFP 2	-37.2347	-31.9275			-49.9226	-50.8123
Leptin R-GFP 2	-48.2717	-45.57
Leptin R-GFP 2	-48.1574	-45.9063
Leptin R-GFP 2	-64.1752	-49.3995
Mean	-44.0434	-39.6571	-46.687	-50.475	-40.7142	-41.2304
SEM		1.24305	2.76362	3.09897	3.2748	3.3656

## Sheet: Figure 1D
	depolarization		hyperpolarization		No change
Animal ID	baseline	leptin	baseline	leptin	baseline	leptin
Leptin R-GFP 1	-57.1596	-50.8296	-55.3008	-57.6113	-65.8444	-67.2593
Leptin R-GFP 1	-60.4072	-52.2845	-50.5622	-61.9488	-42.7481	-42.9765
Leptin R-GFP 1	-39.6784	-33.3916			-48.6914	-49.0253
Leptin R-GFP 1	-54.8289	-49.9621			-27.3475	-27.1958
Leptin R-GFP 1	-52.5625	-46.9989			-42.5565	-44.3871
Leptin R-GFP 1					-50.5679	-48.852
Leptin R-GFP 2	-61.5627	-58.1052	-44.6797	-52.4358	-40.9093	-42.3065
Leptin R-GFP 2	-44.4484	-42.1589	-51.0504	-53.5462	-67.843	-67.6724
Leptin R-GFP 2	-40.1227	-38.0152	-56.8474	-58.9781	-55.2006	-54.8984
Leptin R-GFP 2	-51.0181	-48.1344			-57.1881	-57.0497
Leptin R-GFP 2					-45.8815	-45.2516
Mean	-49.288	-46.6034	-50.8592	-54.9867	-53.4045	-53.4357
SEM	2.74788	2.53927	2.12676	1.75345	3.52706	3.52636

## Sheet: Figure 1 suppl. 1
Membrane potenial (mV) depolarized				Membrane potential (mV) hyperpolarized				Membrane potential (mV) no change
Animal ID	baseline	leptin (300nM)		Animal ID	baseline	leptin (300nM)		Animal ID	baseline	leptin (300nM)
20131126	-40.1558	-36.2098		20131205	-50.2845	-54.279		20131206	-73.3965	-73.8416
20131213	-64.913	-55.2242		20140328	-49.1991	-51.8062		20140326	-40.2889	-39.4311
20140326	-43.9488	-37.3523		20140515	-54	-57.3
20140326	-43.634	-39.5698		20140515	-47.6	-50.2
20140328	-59.3724	-56.7252
20140515	-40.1	-36.6
average	-48.6873	-43.6136			-50.2709	-53.3963			-56.8427	-56.6364
SEM	4.36639	3.94243			1.11028	1.26409
