# Supplementary material for: Preoptic leptin signaling modulates energy balance independent of body temperature regulation
Source: eLife. 2018 May 15;7:e33505. doi: 10.7554/eLife.33505 (PMC5953538; doi:10.7554/eLife.33505)
Supplement: Figure 2—source data 1. [file elife-33505-fig2-data1.xlsx]

## Sheet: Figure 2 - source data 1
< Intra-POA PBS injection - Food intake (g) >
	Day 1														Day 2														Day 3
Animal ID	0-1	1-2	2-3	3-4	4-5	5-6	6-7	7-8	8-9	9-10	10-11	11-12	12-13	13hr sum	0-1	1-2	2-3	3-4	4-5	5-6	6-7	7-8	8-9	9-10	10-11	11-12	12-13	13hr sum	0-1	1-2	2-3	3-4	4-5	5-6	6-7	7-8	8-9	9-10	10-11	11-12	12-13	13hr sum
POAcan 1	0	0.3	0.74	0	0.28	0.38	0.33	0.31	0.38	0.47	0.3	0.37	0.28	4.14	0	0.2	0.48	0.34	0.24	0.26	0	0.33	0.46	0.72	0	0.47	0	3.5	0.04	0.28	0.59	0	0.38	0.14	0.41	0.32	0.19	0.47	0.25	0	0.41	3.48
POAcan 4	0.09	0.08	0.27	0.56	0	0.18	0.43	0	0.44	0.21	0.62	0.1	0.23	3.21	0.13	0.17	0.35	0.24	0.36	0	0.36	0.26	0.19	0.55	0	0.53	0.11	3.25	0.01	0.14	0.32	0	0.53	0	0.54	0	0.29	0.23	0.25	0.48	0.17	2.96
POAcan 5	0	0.2	0.52	0.25	0.23	0.45	0	0.25	0.57	0.42	0.07	0	0.26	3.22	0	0.21	0.39	0	0.4	0	0.41	0.01	0.64	0.17	0.14	0.06	0	2.43	0	0.42	0.2	0.3	0	0.58	0	0.08	0.22	0.13	0.02	0.13	0.02	2.1
POAcan 6	0.04	0.41	0.43	0.05	0.69	0.07	0.11	0.28	0	0.67	0	0.39	0.43	3.57	0	0.1	0.77	0	0.48	0	0.54	0	0.46	0	0.44	0.03	0.55	3.37	0	0.5	0.08	0.58	0	0.3	0	0.43	0	0.46	0.02	0.31	0.78	3.46
POAcan 7	0.14	0.74	0.1	0.27	0.31	0.27	0.09	0.46	0.18	1.06	0.1	0	0.2	3.92	0.08	0.57	0.15	0.31	0.07	0.32	0.28	0.46	0.48	0.47	0.2	0.6	0.18	4.17	0.07	0.75	0.07	0.06	0.32	0.14	0.38	0.19	0.51	0.09	0.45	0.15	0.32	3.5
POAcan 8	0	0.58	0.23	0.24	0.05	0.37	0.36	0.03	0.65	0.36	0.03	0.51	0.13	3.54	0.04	0.47	0.53	0	0	0.33	0.09	0.2	0.22	0	0.01	0.29	0.01	2.19	0.12	0.31	0.2	0.4	0.6	0	0	0.26	0.02	0.48	0.48	0.01	0	2.88
POAcan 9	0.22	0.77	0.41	0.14	0	0.46	0	0.7	0	0.43	0.09	0.53	0	3.75	0.18	0.4	0.79	0.12	0	0.4	0	0.49	0	0.35	0.35	0.27	0.01	3.36	0.45	0.34	0.46	0	0.54	0	0.57	0	0.42	0.56	0.19	0	0.05	3.58
POAcan 10	0.06	0.33	0.43	0.59	0	0	0.21	0.03	0	0.01	0	0	0.35	2.01	0.03	2.91	0.19	0	0.1	0.17	0	0	0.06	0	0	0.2	0.39	4.05	0.24	0.9	0.01	0.06	0.54	0	0.02	0	0.3	0	0	0	0.48	2.55
< Intra POA Leptin (0.5ng/ml) injection - Food intake (g) >
	Day 1														Day 2
Animal ID	0-1	1-2	2-3	3-4	4-5	5-6	6-7	7-8	8-9	9-10	10-11	11-12	12-13	13hr sum	0-1	1-2	2-3	3-4	4-5	5-6	6-7	7-8	8-9	9-10	10-11	11-12	12-13	13hr sum
POAcan 1	0	0.21	0.52	0.19	0	0.38	0.2	0.2	0.62	0.37	0.39	0.09	0.32	3.49	0	0.14	0.31	0.26	0.12	0.18	0.31	0.32	0.23	0.64	0.08	0.19	0.1	2.88
POAcan 4	0.01	0.43	0.37	0	0.37	0	0.53	0.42	0.42	0	0.52	0.02	0.16	3.25	0.02	0.1	0.31	0.07	0.39	0	0.4	0.69	0	0.53	0.33	0.15	0.16	3.15
POAcan 5	0	0.49	0	0.36	0	0.29	0.39	0.38	0.63	0.06	0.27	0.51	0	3.38	0	0.32	0.26	0	0.26	0.06	0.72	0	0.25	0.45	0	0.25	0	2.57
POAcan 6	0	0.59	0.33	0.06	0.54	0	0.47	0	0	0.5	0	0.61	0.52	3.62	0	0.18	0.33	0.03	0	0.45	0	0	0.42	0	0.17	0.59	0.71	2.88
POAcan 7	0.13	0.37	0.09	0.35	0	0.28	0	0.25	0	0.34	0.13	0.56	0.55	3.05	0.02	0.22	0.45	0	0.32	0	0.91	0	0	0.31	0	0.4	0.46	3.09
POAcan 8	0	0.22	0.45	0	0.38	0.59	0	0.47	0.19	0.37	0.15	0.5	0.17	3.49	0	0.11	0.46	0.13	0.43	0.01	0.7	0	0.19	0.29	0	0.62	0.17	3.11
POAcan 9	0.02	0.41	0.21	0.36	0	0.53	0	0.46	0	0.52	0.58	0.5	0.01	3.6	0	0.26	0.54	0	0.4	0.19	0	0.35	0.04	0.53	0.03	0.5	0.4	3.24
POAcan 10	0.17	0.55	0.73	0	0.34	0.07	0.36	0.15	0	0	0	0.18	0.14	2.69	0.11	0.46	0.53	0.15	0.49	0	0.65	0	0	0.08	0	0	0	2.47
< Intra POA Leptin (5ng/ml) injection - Food intake (g) >
	Day 1														Day 2
Animal ID	0-1	1-2	2-3	3-4	4-5	5-6	6-7	7-8	8-9	9-10	10-11	11-12	12-13	13hr sum	0-1	1-2	2-3	3-4	4-5	5-6	6-7	7-8	8-9	9-10	10-11	11-12	12-13	13hr sum
POAcan 1	0	0.26	0.55	0	0	0.49	0.01	0.53	0	0.37	0.63	0.07	0.26	3.17	0.01	0.08	0.22	0.3	0	0.46	0	0.15	0.33	0.45	0.03	0.5	0	2.53
POAcan 4	0	0.42	0	0.42	0	0.54	0	0.28	0.6	0.36	0.01	0.24	0.35	3.22	0.12	0.14	0.31	0.23	0.15	0.3	0.34	0.13	0.29	0.2	0.26	0.08	0	2.55
POAcan 5	0	0.24	0.4	0	0.14	0.23	0.47	0.02	0.42	0.5	0.2	0	0	2.62	0.01	0.05	0.11	0.45	0.34	0	0.19	0.41	0.26	0.37	0.28	0	0	2.47
POAcan 6	0	0.25	0.49	0	0.2	0.09	0.39	0.13	0	0.33	0	0.72	0.63	3.23	0	0.41	0	0.52	0	0.31	0	0	0	0	0.05	0.43	0.65	2.37
POAcan 7	0.06	0.19	0.17	0.22	0.15	0.4	0	0.36	0.13	0.28	0.46	0.27	0.42	3.11	0	0.24	0.04	0.15	0.04	0.57	0	0	0.13	0.11	0.61	0	0.67	2.56
POAcan 8	0	0.47	0.43	0.47	0	0	0.75	0.3	0	0.68	0	0.25	0.5	3.85	0.01	0.16	0.37	0.63	0	0.41	0.49	0.29	0.21	0.26	0.46	0.34	0.2	3.83
POAcan 9	0.02	0.34	0.24	0.36	0	0.52	0	0.66	0	0.41	0.52	0.43	0	3.5	0.09	0.14	0.47	0.01	0.04	0.66	0	0.37	0.01	0.39	0.73	0	0.47	3.38
POAcan 10	0	0.61	0.52	0	0.74	0.08	0	0	0.3	0	0	0.06	0.11	2.42	0	0.59	0.41	0	0.25	0.4	0	0.17	0	0	0	0	0.29	2.11
< Figure 2C - First 3 hr cumulative food intake (g) >
	PBS			Leptin (0.5 ng/ml)			Leptin (5 ng/ml)
Animal ID	0-1	0-2	0-3	0-1	0-2	0-3	0-1	0-2	0-3
POAcan 1	0.0133333	0.273333	0.876667	0	0.175	0.59	0.005	0.175	0.56
POAcan 4	0.0766667	0.206667	0.52	0.015	0.28	0.62	0.06	0.34	0.495
POAcan 5	0	0.276667	0.646667	0	0.405	0.535	0.005	0.15	0.405
POAcan 6	0.0133333	0.35	0.776667	0	0.385	0.715	0	0.33	0.575
POAcan 7	0.0966667	0.783333	0.89	0.075	0.37	0.64	0.03	0.245	0.35
POAcan 8	0.0533333	0.506667	0.826667	0	0.165	0.62	0.005	0.32	0.72
POAcan 9	0.283333	0.786667	1.34	0.01	0.345	0.72	0.055	0.295	0.65
POAcan 10	0.11	1.49	1.7	0.14	0.645	1.275	0	0.6	1.065
Mean	0.0808333	0.584167	0.947083	0.03	0.34625	0.714375	0.02	0.306875	0.6025
SEM	0.0323286	0.152112	0.136648	0.0181019	0.0536752	0.0829503	0.00886405	0.0488615	0.0787004
< Figure 2D - Food intake by 3hr interval (g) >
	PBS				Leptin (0.5 ng/ml)				Leptin (5 ng/ml)
Animal ID	0-3	3-6	6-9	9-12	0-3	3-6	6-9	9-12	0-3	3-6	6-9	9-12
POAcan 1	0.876667	0.673333	0.91	1.01667	0.59	0.565	0.94	0.88	0.56	0.625	0.51	1.025
POAcan 4	0.52	0.623333	0.836667	0.99	0.62	0.415	1.23	0.775	0.495	0.82	0.82	0.575
POAcan 5	0.646667	0.736667	0.726667	0.38	0.535	0.485	1.185	0.77	0.405	0.58	0.885	0.675
POAcan 6	0.776667	0.723333	0.606667	0.773333	0.715	0.54	0.445	0.935	0.575	0.56	0.26	0.765
POAcan 7	0.89	0.69	1.01	1.04	0.64	0.475	0.58	0.87	0.35	0.765	0.31	0.865
POAcan 8	0.826667	0.663333	0.61	0.723333	0.62	0.77	0.775	0.965	0.72	0.755	1.02	0.995
POAcan 9	1.34	0.553333	0.726667	0.923333	0.72	0.74	0.425	1.33	0.65	0.795	0.52	1.24
POAcan 10	1.7	0.486667	0.206667	0.07	1.275	0.525	0.58	0.13	1.065	0.735	0.235	0.03
Mean	0.947083	0.64375	0.704167	0.739583	0.714375	0.564375	0.77	0.831875	0.6025	0.704375	0.57	0.77125
SEM	0.136648	0.0303644	0.0866386	0.12266	0.0829503	0.0446958	0.112567	0.118015	0.0787004	0.0357001	0.107425	0.129576
< Figure 2E - 13hr total food intake (g) >
Animal ID	PBS	Leptin (0.5 ng/ml)	Leptin (5 ng/ml)
POAcan 1	3.70667	3.185	2.85
POAcan 4	3.14	3.2	2.885
POAcan 5	2.58333	2.975	2.545
POAcan 6	3.46667	3.25	2.8
POAcan 7	3.86333	3.07	2.835
POAcan 8	2.87	3.3	3.84
POAcan 9	3.56333	3.42	3.44
POAcan 10	2.87	2.58	2.265
Mean	3.25792	3.1225	2.9325
SEM	0.162277	0.0911239	0.174895
