# Supplementary material for: Preoptic leptin signaling modulates energy balance independent of body temperature regulation
Source: eLife. 2018 May 15;7:e33505. doi: 10.7554/eLife.33505 (PMC5953538; doi:10.7554/eLife.33505)
Supplement: Figure 3—source data 1. [file elife-33505-fig3-data1.xlsx]

## Sheet: Figure 3A
< RT - PBS (kcal/h/kg BW) >
Animal ID	06:59:00	07:29:00	07:59:00	08:29:00	08:59:00	09:29:00	09:59:00	10:29:00	10:59:00	11:29:00	11:59:00	12:29:00	12:59:00	13:29:00	13:59:00	14:29:00	14:59:00	15:29:00	15:59:00	16:29:00	16:59:00	17:29:00	17:59:00	18:29:00	18:59:00	19:29:00	19:59:00	20:29:00	20:59:00	21:29:00	21:59:00	22:29:00	22:59:00	23:29:00	23:59:00	00:29:00	00:59:00	01:29:00	01:59:00	02:29:00	02:59:00	03:29:00	03:59:00	04:29:00	04:59:00	05:29:00	05:59:00	06:29:00	06:59:00
POAcan 1	23.651	18.943	16.385	17.862	17.082	20.734	15.325	14.918	14.385	15.476	13.813	19.316	16.078	14.47	14.233	18.592	16.306	14.915	14.502	13.099	14.415	13.771	18.154	14.365	14.986	16.921	20.099	22.009	17.672	19.855	16.654	16.46	18.415	16.772	17.654	18.045	15.959	20.115	17.592	21.476	18.368	17.036	21.301	20.719	20.633	24.464	18.256	16.344	21.38
POAcan 4	17.319	19.673	17.53	17.567	18.905	18.984	15.098	15.249	18.272	19.171	20.012	20.564	19.798	18.883	19.705	20.885	18.283	16.916	16.397	20.002	18.942	18.672	19.585	24.531	20.396	20.766	21.165	25.639	19.977	24.1	21.322	17.904	18.775	19.955	24.353	18.288	19.773	18.037	20.181	18.291	18.063	17.109	19.654	18.362	18.92	24.997	18.79	20.103	20.006
POAcan 5	19.769	18.641	18.565	18.378	16.881	21.364	14.82	17.482	19.636	19.826	18.868	19.288	18.227	17.465	18.913	17.761	18.237	16.561	15.867	16.322	18.469	17.969	16.125	17.882	18.157	15.967	18.06	16.55	17.698	16.6	19.042	17.516	16.163	18.59	14.873	17.442	18.945	16.88	17.559	16.88	16.944	18.789	17.089	19.496	16.504	16.623	17.064	19.796	19.034
POAcan 6	27.162	25.673	18.051	22.08	22.041	19.668	17.234	17.977	18.423	18.051	21.426	21.203	18.832	16.603	17.337	16.321	20.286	18.046	16.036	16.223	17.381	19.633	17.201	19.198	17.652	21.815	20.241	20.54	24.447	21.505	17.902	22.043	18.549	19.123	18.766	27.76	19.061	18.273	21.354	17.397	20.289	21.882	17.284	21.937	17.782	20.873	17.256	23.257	23.197
POAcan 7	22.489	20.958	19.475	18.383	17.75	17.967	17.44	18.17	15.693	15.081	14.312	14.83	14.033	16.441	17.43	14.186	13.644	13.666	13.103	16.521	13.99	13.572	17.48	14.19	19.746	17.116	18.174	25.887	16.437	17.191	18.68	19.148	20.494	16.425	17.343	18.572	22.731	18.402	21.397	18.584	25.114	18.766	16.193	17.845	15.881	19.183	20.227	21.513	21.754
POAcan 8	22.369	15.169	16.119	20.8	16.189	15.888	20.397	17.985	19.017	17.761	16.034	20.198	16.589	15.904	17.284	17.677	18.498	18.037	16.017	20.83	17.573	15.185	18.723	15.546	18.344	19.395	25.828	19.643	15.969	18.234	19.59	15.988	18.556	16.187	19.799	20.211	18.719	20.808	20.152	17.247	18.019	18.501	19.566	19.383	14.871	15.844	17.87	20.69	20.082
POAcan 9	24.033	17.228	16.448	16.419	15.276	14.175	17.605	18.119	14.769	14.095	19.568	17.789	13.797	13.085	13.83	12.498	18.629	14.437	12.66	12.925	12.269	19.804	15.495	17.756	16.989	16.785	16.232	15.666	15.167	14.406	20.536	20.309	15.022	14.737	20.678	17.712	18.395	22.38	18.227	21.333	22.398	22.688	20.797	22.935	23.559	22.736	22.212	20.768	23.02
POAcan 10	20.3	25.495	16.76	18.463	25.284	16.531	17.492	23.219	22.119	23.269	22.159	20.828	20.838	25.169	22.548	20.997	20.464	21.55	22.962	24.117	20.21	19.03	21.629	22.41	21.521	22.799	22.67	33.546	24.953	32.136	23.638	25.785	33.63	27.396	35.748	32.04	32.426	25.962	31.447	28.432	22.679	23.129	28.533	23.087	20.501	20.216	19.604	30.741	22.755
Mean	22.1365	20.2225	17.4166	18.744	18.676	18.1639	16.9264	17.8899	17.7892	17.8412	18.274	19.252	17.274	17.2525	17.66	17.3646	18.0434	16.766	15.943	17.5049	16.6561	17.2045	18.049	18.2347	18.4739	18.9455	20.3086	22.435	19.04	20.5034	19.6705	19.3941	19.9505	18.6481	21.1517	21.2587	20.7511	20.1071	20.9886	19.955	20.2342	19.7375	20.0521	20.4705	18.5814	20.617	18.9099	21.6515	21.4035
SEM	1.06495	1.31606	0.424441	0.644595	1.19079	0.882135	0.648189	0.891626	0.939266	1.05616	1.12355	0.739284	0.915165	1.29134	1.00318	1.05412	0.778119	0.893083	1.12132	1.37198	0.98094	0.923772	0.693188	1.31558	0.729	0.921806	1.06111	2.06006	1.33601	1.974	0.765635	1.15508	2.04288	1.39052	2.30376	1.95082	1.79256	1.0429	1.59215	1.36312	1.02124	0.869997	1.37432	0.714687	1.02469	1.19141	0.609251	1.46952	0.552487
< RT - Leptin Day 1 (kcal/h/kg BW) >
Animal ID	06:59:00	07:29:00	07:59:00	08:29:00	08:59:00	09:29:00	09:59:00	10:29:00	10:59:00	11:29:00	11:59:00	12:29:00	12:59:00	13:29:00	13:59:00	14:29:00	14:59:00	15:29:00	15:59:00	16:29:00	16:59:00	17:29:00	17:59:00	18:29:00	18:59:00	19:29:00	19:59:00	20:29:00	20:59:00	21:29:00	21:59:00	22:29:00	22:59:00	23:29:00	23:59:00	00:29:00	00:59:00	01:29:00	01:59:00	02:29:00	02:59:00	03:29:00	03:59:00	04:29:00	04:59:00	05:29:00	05:59:00	06:29:00	06:59:00
POAcan 1	18.352	17.903	15.597	19.844	16.302	19.605	20.106	17.928	18.967	18.431	18.682	18.886	18.771	17.562	18.533	17.098	17.801	17.291	18.954	18.316	17.25	16.383	17.349	19.386	17.34	20.39	21.721	19.045	18.362	18.694	19.098	16.167	19.767	18.727	17.062	21.318	20.335	17.842	20.904	19.749	17.815	24.328	19.044	23.55	17.049	20.08	25.085	17.451	23.651
POAcan 4	19.041	25.12	19.422	21.933	21.423	20.881	17.846	19.432	20.593	19.796	16.667	19.934	19.973	19.29	19.776	18.591	18.704	18.568	18.296	17.249	18.228	18.093	17.906	21.787	18.162	19.453	20.125	18.845	27.963	20.278	20.773	17.425	19.585	23.916	17.479	17.089	25.878	20.058	16.74	17.398	17.226	27.565	20.504	19.255	20.546	18.017	20.211	19.695	17.319
POAcan 5	21.157	21.161	19.666	20.191	18.242	21.318	17.774	16.521	18.069	20.664	19.228	20.003	22.239	21.785	20.774	20.748	21.778	20.777	19.649	19.017	19.386	21.222	18.587	20.079	18.244	19.444	18.789	23.27	23.325	23.205	20.539	20.793	20.637	21.436	23.471	20.195	22.28	20.123	18.924	16.719	22.544	21.563	21.428	19.26	17.515	16.4	24.633	18.931	19.769
POAcan 6	30.14	28.249	20.075	18.973	23.518	21.864	16.459	18.753	24.274	18.243	17.219	22.093	18.213	17.62	17.747	19.636	22.86	18.767	19.793	17.415	18.748	21.057	18.836	18.132	20.99	17.698	22.621	21.059	20.545	22.451	18.442	20.302	21.859	19.607	18.323	19.251	19.787	23.433	18.876	18.017	21.319	20.378	23.544	18.727	21.677	19.31	22.053	23.887	27.162
POAcan 7	21.146	18.508	16.571	16.644	20.592	19.385	12.567	17.881	17.764	18.831	18.824	17.757	17.004	15.908	13.975	18.724	17.1	18.051	16.102	17.678	20.152	15.384	15.499	23.777	16.278	20.908	21.183	17.226	19.257	17.425	16.421	26.595	18.646	19.669	20.961	19.139	18.163	21.863	20.259	17.008	19.758	17.823	19.69	19.238	20.92	22.329	19.489	25.395	20.074
POAcan 8	15.054	22.629	16.821	16.84	16.189	23.124	13.956	16.183	15.602	19.607	15.9	17.075	18.249	17.041	15.864	14.934	17.646	15.304	13.487	14.233	23.524	14.777	14.894	25.491	16.655	19.801	23.112	18.47	17.126	18.779	16.243	19.838	25.278	16.69	24.125	16.662	19.152	20.245	22.271	17.226	18.261	21.57	16.631	18.746	18.482	14.239	19.27	17.049	18.596
POAcan 9	22.91	21.859	17.309	20.46	18.288	21.072	23.802	18.494	18.207	18.234	15.807	19.143	17.55	17.594	15.631	20.931	18.342	16.487	15.906	15.642	19.718	18.33	17.114	18.32	17.009	23.962	17.387	20.784	16.525	20.342	25.744	18.451	18.541	15.672	22.676	20.851	22.567	21.182	16.711	20.392	24.005	21.787	21.244	24.763	20.469	24.743	22.304	21.229	15.338
POAcan 10	27.266	19.313	17.984	17.59	19.001	19.371	17.006	15.297	19.018	18.148	18.694	24.644	19.455	17.189	18.762	16.558	16.082	15.364	18.251	16.856	17.622	15.006	22.292	18.344	18.684	19.426	27.465	27.449	20.076	26.384	18.304	21.104	21.494	19.751	16.774	20.381	21.6	23.145	18.441	19.905	21.32	24.943	16.862	15.069	15.718	17.073	19.63	17.613	25.912
Mean	21.8833	21.8427	17.9306	19.0594	19.1944	20.8275	17.4395	17.5611	19.0617	18.9943	17.6276	19.9419	18.9318	17.9986	17.6328	18.4025	18.7891	17.5761	17.5548	17.0507	19.3285	17.5315	17.8096	20.6645	17.9202	20.1352	21.5504	20.7685	20.3974	20.9447	19.4455	20.0844	20.7259	19.4335	20.1089	19.3607	21.2203	20.9864	19.1408	18.3017	20.281	22.4946	19.8684	19.826	19.047	19.0239	21.5844	20.1562	20.9776
SEM	1.72409	1.23856	0.578622	0.668712	0.894207	0.469578	1.23125	0.50241	0.895359	0.327565	0.493358	0.860719	0.581407	0.633094	0.813659	0.740288	0.825675	0.65733	0.776476	0.534433	0.697134	0.915131	0.805058	0.977562	0.528388	0.638138	1.08333	1.16093	1.31662	1.03437	1.07291	1.11102	0.778326	0.910887	1.07952	0.601989	0.858133	0.647749	0.687023	0.522153	0.85476	1.06563	0.828826	1.07103	0.761045	1.19096	0.820917	1.09926	1.48132
< RT - Leptin Day 2 (kcal/h/kg BW) >
Animal ID	06:59:00	07:29:00	07:59:00	08:29:00	08:59:00	09:29:00	09:59:00	10:29:00	10:59:00	11:29:00	11:59:00	12:29:00	12:59:00	13:29:00	13:59:00	14:29:00	14:59:00	15:29:00	15:59:00	16:29:00	16:59:00	17:29:00	17:59:00	18:29:00	18:59:00	19:29:00	19:59:00	20:29:00	20:59:00	21:29:00	21:59:00	22:29:00	22:59:00	23:29:00	23:59:00	00:29:00	00:59:00	01:29:00	01:59:00	02:29:00	02:59:00	03:29:00	03:59:00	04:29:00	04:59:00	05:29:00	05:59:00	06:29:00	06:59:00
POAcan 1	21.38	21.195	17.557	16.609	17.821	18.529	17.385	17.879	17.16	14.089	14.755	15.583	14.304	14.941	15.567	16.385	15.419	13.626	13.885	16.174	14.204	15.663	13.806	14.519	15.249	21.78	17.898	20.411	18.484	16.164	17.68	21.254	17.093	20.24	17.863	20.296	18.569	19.182	17.891	19.246	20.589	18.826	18.729	22.053	18.04	21.684	17.134	22.654	21.003
POAcan 4	20.006	19.962	16.813	17.404	17.507	17.696	21.587	19.55	18.559	17.742	17.894	18.288	18.987	17.844	18.646	18.188	17.855	17.555	19.198	18.173	18.247	18.128	21.009	16.529	18.263	19.109	19.369	20.082	18.629	17.16	20.099	18.743	18.546	18.103	19.961	18.786	16.786	23.202	20.984	20.448	24.212	21.457	18.915	21.58	19.291	18.25	21.603	18.939	19.067
POAcan 5	19.034	18.063	19.106	16.505	19.009	20.856	16.693	16.363	16.484	15.942	17.366	19.694	17.671	17.947	16.795	24.835	18.947	17.826	17.153	17.292	16.667	19.239	17.381	19.938	15.88	20.329	16.844	17.392	17.797	16.013	19.592	17.53	18.21	16.642	17.423	18.03	20.005	17.388	21.634	19.608	18.38	18.986	20.109	19.604	19.78	17.624	22.065	20.179	17.216
POAcan 6	23.197	29.123	20.045	21.793	17.327	22.861	19.412	18.964	21.45	16.233	17.456	16.892	18.95	15.891	16.638	16.045	16.371	17.169	15.678	17.146	15.449	15.503	16.545	19.006	16.172	19.503	25.254	20.365	28.201	18.463	32.191	18.833	18.794	22.173	18.889	17.857	18.953	18.182	19.789	22.353	22.742	21.077	16.699	18.871	21.831	20.315	21.775	25.026	27.812
POAcan 7	20.074	20.045	17.862	21.402	18.544	17.162	18.413	16.881	16.004	17.067	15.493	19.552	17.437	15.013	14.378	13.454	15.876	13.606	15.083	13.444	17.903	15.034	15.414	16.827	15.109	20.204	17.525	15.242	18.289	20.644	17.471	16.939	19.044	16.51	16.68	25.052	17.145	15.95	26.262	18.125	20.18	18.454	16.69	18.874	21.124	16.421	19.411	21.794	22.489
POAcan 8	18.596	14.093	18.281	16.447	18.762	14.086	14.74	19.362	18.881	17.087	16.162	17.598	15.957	16.14	17.692	16.722	23.619	18.53	17.362	18.034	18.615	15.95	14.806	18.896	16.171	24.015	19.225	19.367	17.801	19.854	16.871	19.36	19.062	16.794	20.29	17.684	22.146	17.32	19.064	21.129	18.683	14.326	13.686	22.361	17.613	15.854	19.918	21.026	22.369
POAcan 9	15.338	23.043	17.345	21.006	18.884	18.709	19.243	20.906	18.608	18.675	19.818	19.481	19.321	19.31	19.478	18.887	16.497	19.001	18.078	15.834	16.811	19.605	15.777	16.637	25.471	21.635	19.727	19.665	14.742	14.406	19.572	20.35	15.93	20.697	20.691	19.928	17.204	14.137	24.478	21.607	17.266	15.724	21.544	16.995	22.524	18.284	23.964	21.734	24.033
POAcan 10	25.912	20.684	18.67	16.95	24.095	19.04	18.187	18.497	24.916	17.371	17.59	17.529	18.216	17.464	20.465	17.501	17.933	18.021	20.214	16.351	17.31	16.796	16.402	15.674	19.033	20.141	20.075	17.177	27.308	20.334	17.321	24.287	16	19.046	22.772	20.838	16.196	18.053	20.021	17.249	15.506	14.749	16.96	15.799	18.462	19.927	15.812	18.462	20.3
Mean	20.4421	20.776	18.2099	18.5145	18.9936	18.6174	18.2075	18.5502	19.0078	16.7758	17.0667	18.0771	17.6054	16.8188	17.4574	17.7521	17.8146	16.9168	17.0814	16.556	16.9007	16.9898	16.3925	17.2533	17.6685	20.8395	19.4896	18.7126	20.1564	17.8798	20.0996	19.662	17.8349	18.7756	19.3211	19.8089	18.3755	17.9268	21.2654	19.9706	19.6947	17.9499	17.9165	19.5171	19.8331	18.5449	20.2103	21.2267	21.7861
SEM	1.11929	1.51313	0.369218	0.8548	0.763624	0.913344	0.719381	0.524456	1.03557	0.487068	0.557546	0.51686	0.607718	0.551861	0.716674	1.16517	0.928768	0.747064	0.750599	0.535903	0.523821	0.628327	0.765971	0.655128	1.21875	0.559566	0.917138	0.667788	1.71604	0.811918	1.78108	0.823555	0.464448	0.750191	0.707417	0.859158	0.699568	0.929796	0.995193	0.61808	1.00821	0.968308	0.860042	0.843017	0.643923	0.702704	0.958524	0.744817	1.14404

## Sheet: Figure 3B
< 30oC - PBS (kcal/h/kg BW) >
Animal ID	06:59:00	07:29:00	07:59:00	08:29:00	08:59:00	09:29:00	09:59:00	10:29:00	10:59:00	11:29:00	11:59:00	12:29:00	12:59:00	13:29:00	13:59:00	14:29:00	14:59:00	15:29:00	15:59:00	16:29:00	16:59:00	17:29:00	17:59:00	18:29:00	18:59:00	19:29:00	19:59:00	20:29:00	20:59:00	21:29:00	21:59:00	22:29:00	22:59:00	23:29:00	23:59:00	00:29:00	00:59:00	01:29:00	01:59:00	02:29:00	02:59:00	03:29:00	03:59:00	04:29:00	04:59:00	05:29:00	05:59:00	06:29:00	06:59:00
POAcan 1	19.446	17.282	18.303	19.346	19.298	18.415	10.254	9.324	7.446	7.135	7.77	12.857	8.643	6.793	6.892	5.932	11.028	7.476	16.289	12.873	13.287	13.377	13.733	12.73	16.289	15.028	16.42	15.489	15.736	14.392	15.31	25.682	17.609	19.52	19.067	17.286	17.745	22.178	19.921	19.389	19.356	18.833	21.334	19.239	18.736	23.846	21.727	15.673	16.271
POAcan 4	19.074	17.766	16.525	19.399	17.004	18.647	13.032	10.031	8.18	8.275	8.194	9.935	7.682	7.572	7.416	7.533	13.268	14.783	20.321	20.679	17.465	23.434	16.538	18.915	18.645	21.809	19.015	22.811	18.696	18.379	19.296	20.235	17.16	25.981	17.885	18.559	19.744	19.55	22.59	16.481	17.457	18.545	17.169	21.739	19.891	21.109	16.843	16.776	19.04
POAcan 5	18.345	17.963	18.033	17.522	18.034	18.621	11.24	8.462	9.472	8.462	8.437	13.552	8.672	9.519	8.523	11.129	8.145	10.857	18.947	16.784	16.241	17.575	16.407	15.461	15.585	21.388	18.275	21.65	19.267	20.039	20.364	23.52	19.178	20.68	22.884	19.502	16.573	19.572	15.706	17.77	17.202	19.82	21.71	17.027	21.362	26.246	21.741	17.584	17.39
POAcan 6	23.513	25.124	21.466	17.37	22.708	22.449	14.3	16.945	11.771	11.263	13.972	15.128	11.106	10.416	12.007	9.9	9.867	15.553	22.358	21.266	20.951	18.652	19.216	18.785	20.322	28.303	23.197	18.647	21.823	17.01	17.492	20.197	19.163	22.215	18.022	18.345	17.548	23.051	17.463	17.889	18.588	17.333	25.081	21.265	16.541	20.258	19.205	18.004	25.833
POAcan 7	65.291	64.696	64.91	58.603	55.208	52.782	39.831	12.387	10.662	9.145	10.314	7.918	10.596	7.088	6.66	7.735	11.452	11.476	21.342	18.391	17.729	18.912	17.766	18.402	19.868	16.774	19.406	19.157	15.695	18.619	16.568	18.639	15.263	27.925	20.026	20.606	17.707	18.484	20.802	17.02	15.769	17.033	18.469	19.191	16.348	18.12	15.618	22.023	20.08
POAcan 8	18.171	22.311	21.471	18.397	19.738	16.391	17.788	10.115	12.68	8.545	7.559	7.308	10.935	8.916	7.674	6.826	7.345	12.298	21.5	15.828	14.651	18.25	15.81	16.884	20.406	19.015	21.485	18.333	18.402	21.922	17.01	18.695	17.449	17.415	28.602	18.711	18.234	19.817	22.098	18.397	22.571	21.388	16.356	16.968	15.948	15.617	18.765	18.651	16.355
POAcan 9	23.557	26.184	23.973	30.233	24.764	22.933	17.883	22.302	19.706	16.269	15.328	20.201	15.064	14.556	15.413	16.249	14.095	20.671	19.268	20.885	19.7	21.932	24.017	19.935	23.953	21.5	26.641	20.179	21.39	22.369	18.862	22.374	21.291	21.068	18.784	22.569	23.271	20.185	23.189	26.562	22.313	25.358	22.125	22.342	26.547	30.614	22.272	28.652	26.639
POAcan 10	18.855	22.374	17.871	21.79	23.822	16.418	12.133	12.5	11.555	10	8.791	8.499	9.773	8.44	8.51	7.969	8.947	16.581	20.565	18.093	18.423	17.868	18.133	17.624	20.531	18.946	20.388	17.967	20.703	22.002	19.614	17.394	20.91	21.985	20.477	23.215	17.891	23.183	17.457	19.071	21.163	18.359	16.453	17.165	15.94	18.247	16.815	19.216	19.309
Mean	25.7815	26.7125	25.319	25.3325	25.072	23.332	17.0576	12.7583	11.434	9.88675	10.0456	11.9247	10.3089	9.1625	9.13688	9.15912	10.5184	13.7119	20.0738	18.0999	17.3059	18.75	17.7025	17.342	19.4499	20.3454	20.6034	19.2791	18.964	19.3415	18.0645	20.842	18.5029	22.0986	20.7184	19.8491	18.5891	20.7525	19.9032	19.0724	19.3024	19.5836	19.8371	19.367	18.9141	21.7571	19.1232	19.5724	20.1146
SEM	5.69684	5.55697	5.72281	4.97681	4.41556	4.29398	3.40178	1.65558	1.34327	1.01057	1.05512	1.55459	0.805818	0.884578	1.07465	1.16988	0.846007	1.43448	0.673557	1.02409	0.894475	1.06384	1.07509	0.818337	0.934199	1.41827	1.12506	0.805132	0.830977	0.988969	0.613942	0.991754	0.715507	1.20049	1.26171	0.746563	0.738079	0.632531	0.974639	1.12341	0.886653	0.95775	1.12633	0.781555	1.30315	1.73656	0.911201	1.45688	1.42305
< 30oC - Leptin Day 1 (kcal/h/kg BW) >
Animal ID	06:59:00	07:29:00	07:59:00	08:29:00	08:59:00	09:29:00	09:59:00	10:29:00	10:59:00	11:29:00	11:59:00	12:29:00	12:59:00	13:29:00	13:59:00	14:29:00	14:59:00	15:29:00	15:59:00	16:29:00	16:59:00	17:29:00	17:59:00	18:29:00	18:59:00	19:29:00	19:59:00	20:29:00	20:59:00	21:29:00	21:59:00	22:29:00	22:59:00	23:29:00	23:59:00	00:29:00	00:59:00	01:29:00	01:59:00	02:29:00	02:59:00	03:29:00	03:59:00	04:29:00	04:59:00	05:29:00	05:59:00	06:29:00	06:59:00
POAcan 1	19.446	17.282	18.303	19.346	19.298	18.415	10.254	9.324	7.446	7.135	7.77	12.857	8.643	6.793	6.892	5.932	11.028	7.476	16.289	12.873	13.287	13.377	13.733	12.73	16.289	15.028	16.42	15.489	15.736	14.392	15.31	25.682	17.609	19.52	19.067	17.286	17.745	22.178	19.921	19.389	19.356	18.833	21.334	19.239	18.736	23.846	21.727	15.673	16.271
POAcan 4	19.074	17.766	16.525	19.399	17.004	18.647	13.032	10.031	8.18	8.275	8.194	9.935	7.682	7.572	7.416	7.533	13.268	14.783	20.321	20.679	17.465	23.434	16.538	18.915	18.645	21.809	19.015	22.811	18.696	18.379	19.296	20.235	17.16	25.981	17.885	18.559	19.744	19.55	22.59	16.481	17.457	18.545	17.169	21.739	19.891	21.109	16.843	16.776	19.04
POAcan 5	18.345	17.963	18.033	17.522	18.034	18.621	11.24	8.462	9.472	8.462	8.437	13.552	8.672	9.519	8.523	11.129	8.145	10.857	18.947	16.784	16.241	17.575	16.407	15.461	15.585	21.388	18.275	21.65	19.267	20.039	20.364	23.52	19.178	20.68	22.884	19.502	16.573	19.572	15.706	17.77	17.202	19.82	21.71	17.027	21.362	26.246	21.741	17.584	17.39
POAcan 6	23.513	25.124	21.466	17.37	22.708	22.449	14.3	16.945	11.771	11.263	13.972	15.128	11.106	10.416	12.007	9.9	9.867	15.553	22.358	21.266	20.951	18.652	19.216	18.785	20.322	28.303	23.197	18.647	21.823	17.01	17.492	20.197	19.163	22.215	18.022	18.345	17.548	23.051	17.463	17.889	18.588	17.333	25.081	21.265	16.541	20.258	19.205	18.004	25.833
POAcan 7	65.291	64.696	64.91	58.603	55.208	52.782	39.831	12.387	10.662	9.145	10.314	7.918	10.596	7.088	6.66	7.735	11.452	11.476	21.342	18.391	17.729	18.912	17.766	18.402	19.868	16.774	19.406	19.157	15.695	18.619	16.568	18.639	15.263	27.925	20.026	20.606	17.707	18.484	20.802	17.02	15.769	17.033	18.469	19.191	16.348	18.12	15.618	22.023	20.08
POAcan 8	18.171	22.311	21.471	18.397	19.738	16.391	17.788	10.115	12.68	8.545	7.559	7.308	10.935	8.916	7.674	6.826	7.345	12.298	21.5	15.828	14.651	18.25	15.81	16.884	20.406	19.015	21.485	18.333	18.402	21.922	17.01	18.695	17.449	17.415	28.602	18.711	18.234	19.817	22.098	18.397	22.571	21.388	16.356	16.968	15.948	15.617	18.765	18.651	16.355
POAcan 9	23.557	26.184	23.973	30.233	24.764	22.933	17.883	22.302	19.706	16.269	15.328	20.201	15.064	14.556	15.413	16.249	14.095	20.671	19.268	20.885	19.7	21.932	24.017	19.935	23.953	21.5	26.641	20.179	21.39	22.369	18.862	22.374	21.291	21.068	18.784	22.569	23.271	20.185	23.189	26.562	22.313	25.358	22.125	22.342	26.547	30.614	22.272	28.652	26.639
POAcan 10	18.855	22.374	17.871	21.79	23.822	16.418	12.133	12.5	11.555	10	8.791	8.499	9.773	8.44	8.51	7.969	8.947	16.581	20.565	18.093	18.423	17.868	18.133	17.624	20.531	18.946	20.388	17.967	20.703	22.002	19.614	17.394	20.91	21.985	20.477	23.215	17.891	23.183	17.457	19.071	21.163	18.359	16.453	17.165	15.94	18.247	16.815	19.216	19.309
Mean	25.7815	26.7125	25.319	25.3325	25.072	23.332	17.0576	12.7583	11.434	9.88675	10.0456	11.9247	10.3089	9.1625	9.13688	9.15912	10.5184	13.7119	20.0738	18.0999	17.3059	18.75	17.7025	17.342	19.4499	20.3454	20.6034	19.2791	18.964	19.3415	18.0645	20.842	18.5029	22.0986	20.7184	19.8491	18.5891	20.7525	19.9032	19.0724	19.3024	19.5836	19.8371	19.367	18.9141	21.7571	19.1232	19.5724	20.1146
SEM	5.69684	5.55697	5.72281	4.97681	4.41556	4.29398	3.40178	1.65558	1.34327	1.01057	1.05512	1.55459	0.805818	0.884578	1.07465	1.16988	0.846007	1.43448	0.673557	1.02409	0.894475	1.06384	1.07509	0.818337	0.934199	1.41827	1.12506	0.805132	0.830977	0.988969	0.613942	0.991754	0.715507	1.20049	1.26171	0.746563	0.738079	0.632531	0.974639	1.12341	0.886653	0.95775	1.12633	0.781555	1.30315	1.73656	0.911201	1.45688	1.42305
< 30oC - Leptin Day 2 (kcal/h/kg BW) >
Animal ID	06:59:00	07:29:00	07:59:00	08:29:00	08:59:00	09:29:00	09:59:00	10:29:00	10:59:00	11:29:00	11:59:00	12:29:00	12:59:00	13:29:00	13:59:00	14:29:00	14:59:00	15:29:00	15:59:00	16:29:00	16:59:00	17:29:00	17:59:00	18:29:00	18:59:00	19:29:00	19:59:00	20:29:00	20:59:00	21:29:00	21:59:00	22:29:00	22:59:00	23:29:00	23:59:00	00:29:00	00:59:00	01:29:00	01:59:00	02:29:00	02:59:00	03:29:00	03:59:00	04:29:00	04:59:00	05:29:00	05:59:00	06:29:00	06:59:00
POAcan 1	16.271	19.212	16.715	18.116	18.404	16.725	10.993	6.954	6.905	11.018	6.216	6.219	7.496	5.83	10.664	6.256	8.944	6.925	15.283	13.736	12.592	12.923	15.209	14.073	16.891	18.695	15.406	18.33	17.15	16.198	20.645	18.02	18.206	23.636	18.553	18.328	18.821	18.912	18.983	20.101	21.065	20.662	20.446	23.447	18.913	17.777	23.904	18.726	18.263
POAcan 4	19.04	18.858	16.609	18.725	20.358	20.542	13.009	9.575	8.338	10.291	9.861	7.972	7.578	7.52	7.555	11.427	7.671	10.197	21.123	20.296	19.01	17.932	17.419	18.729	18.588	19.897	19.558	20.94	17.909	25.747	19.127	20.582	18.102	21.004	17.436	19.854	20.685	24.098	19.333	16.824	18.262	21.076	17.129	26.65	19.046	18.269	20.665	16.766	18.716
POAcan 5	17.39	19.255	18.109	17.892	17.104	21.157	9.384	11.378	8.457	9.598	10.867	9.878	8.73	10.477	10.095	13.27	11.432	11.248	17.029	15.58	14.937	16.467	15.241	17.232	15.984	19.059	17.494	16.241	16.219	19.468	18.369	15.558	17.363	16.213	19.607	15.926	21.394	18.295	16.706	19.725	22.746	19.504	17.477	17.36	22.71	18.052	18.709	18.969	20.647
POAcan 6	25.833	24.602	21.869	22.21	22.111	19.746	12.124	13.049	13.287	11.748	10.613	14.135	14.535	10.022	9.483	13.24	10.102	19.301	25.158	23.871	23.136	22.926	20.884	23.048	22.054	23.924	22.396	17.46	22.233	18.87	17.791	20.861	18.385	19.961	20.938	19.297	18.483	22.489	19.439	17.826	21.193	25.523	20.075	28.929	21.401	22.533	21.089	22.386	22.48
POAcan 7	20.08	22	19.678	17.286	16.374	16.861	11.138	9.424	8.562	8.705	8.67	8.036	9.751	13.46	9.173	8.762	11.687	12.512	20.105	18.149	16.904	22.232	16.903	15.839	18.711	17.193	21.962	17.013	22.729	19.23	16.362	21.933	21.29	17.782	20.013	16.835	20.614	28.232	20.433	18.395	19.963	16.765	18.895	15.978	19.821	22.34	19.332	20.906	24.344
POAcan 8	16.355	21.076	18.624	16.802	15.612	15.519	9.586	10.268	13.943	8.467	7.495	10.651	12.739	7.454	11.242	8.082	6.885	16.152	21.519	16.452	16	16.762	19.128	16.25	18.558	20.268	18.789	22.16	15.787	18.811	26.837	16.975	20.922	19.411	21.848	22.002	19.533	20.488	20.083	22.212	22.974	18.772	15.94	20.83	18.393	16.094	16.215	20.723	18.241
POAcan 9	26.639	28.149	23.631	25.736	22.668	18.865	17.724	22.614	20.037	16.338	15.002	19.211	15.061	15.331	15.663	15.664	19.578	17.871	22.578	18.421	18.93	22.716	19.302	19.406	27.92	24.693	22.549	21.376	19.318	22.808	18.837	22.451	22.568	21.567	20.629	20.188	20.669	22.572	22.816	27.826	23.226	23.25	21.914	23.175	25.752	23.538	25.681	27.089	23.75
POAcan 10	19.309	25.309	23.725	16.308	19.165	16.312	10.532	10.139	8.138	12.78	11.939	9.587	9.535	9.064	8.998	10.821	10.186	15.986	15.81	16.013	15.386	15.572	16.962	16.994	18.135	19.465	18.14	19.222	16.423	20.83	16.968	19.289	19.925	19.82	16.225	17.538	18.193	22.46	25.977	19.817	20.568	20.229	17.523	18.128	16.991	16.473	17.5	18.615	23.456
Mean	20.1146	22.3076	19.87	19.1344	18.9745	18.2159	11.8113	11.6751	10.9584	11.1181	10.0829	10.7111	10.6781	9.89475	10.3591	10.9402	10.8106	13.774	19.8256	17.8148	17.1119	18.4413	17.631	17.6964	19.6051	20.3992	19.5367	19.0928	18.471	20.2452	19.367	19.4586	19.5951	19.9242	19.4061	18.746	19.799	22.1933	20.4713	20.3407	21.2496	20.7226	18.6749	21.8121	20.3784	19.3845	20.3869	20.5225	21.2371
SEM	1.42305	1.20124	1.02016	1.13887	0.91927	0.753326	0.945814	1.67834	1.58115	0.908907	0.965791	1.46854	1.0693	1.12938	0.855273	1.10306	1.38658	1.49737	1.23361	1.11842	1.13873	1.32569	0.709828	0.963705	1.34101	0.915962	0.914928	0.77639	0.95927	1.02767	1.16525	0.863828	0.657184	0.804894	0.667381	0.700134	0.424442	1.11217	0.988474	1.21537	0.600623	0.95203	0.71049	1.62008	0.991097	1.04204	1.12309	1.11939	0.915754

## Sheet: Figure 3C
< 10oC - PBS (kcal/h/kg BW) >
Animal ID	07:12:00	07:42:00	08:12:00	08:42:00	09:12:00	09:42:00	10:12:00	10:42:00	11:12:00	11:42:00	12:12:00	12:42:00	13:12:00	13:42:00	14:12:00	14:42:00	15:12:00	15:42:00	16:12:00	16:42:00	17:12:00	17:42:00	18:12:00	18:42:00	19:12:00	19:42:00	20:12:00	20:42:00	21:12:00	21:42:00	22:12:00	22:42:00	23:12:00	23:42:00	00:12:00	00:42:00	01:12:00	01:42:00	02:12:00	02:42:00	03:12:00	03:42:00	04:12:00	04:42:00	05:12:00	05:42:00	06:12:00	06:42:00	07:12:00
POAcan 1	22.369	23.561	20.31	20.483	18.629	27.401	34.128	37.069	41	41.512	44.304	38.728	44.731	35.198	42.941	40.122	41.218	30.229	21.823	21.789	21.699	19.582	20.927	19.911	18.475	23.86	20.749	20.33	19.594	20.419	19.073	18.661	24.781	18.498	21.794	18.981	21.215	23.366	21.96	20.839	26.783	19.529	24.722	24.832	23.464	19.439	26.155	20.081	18.599
POAcan 4	22.258	29.055	30.122	21.505	18.271	30.939	29.593	40.592	41.984	43.909	42.857	45.967	41.243	41.355	40.874	45.143	44.357	25.959	18.885	22.989	22.266	15.53	16.372	18.661	19.069	20.654	23.033	27.14	17.79	18.08	20.026	20.071	19.247	19.093	17.979	24.64	19.388	19.386	26.127	20.783	22.836	20.083	23.616	24.749	20.129	22.978	26.573	19.601	23.347
POAcan 5	23.437	23.775	22.056	20.257	18.229	32.41	24.497	35.875	35.478	35.019	45.916	37.177	35.292	37.429	34.996	50.401	37.008	26.95	22.156	20.073	21.306	16.37	19.055	21.062	20.099	27.676	18.718	18.499	28.785	20.918	20.842	29.399	21.964	17.466	20.991	21.509	18.913	21.73	22.232	19.109	20.138	27.112	21.526	21.8	25.954	20.278	22.617	23.151	19.373
POAcan 6	24.86	17.234	14.825	19.385	18.779	26.494	13.399	24.764	27.886	25.01	25.147	30.809	34.481	25.085	23.715	27.326	30.796	23.766	18.02	15.89	18.974	16.373	20.424	16.783	20.346	19.772	22.214	18.989	20.361	18.245	19.455	17.516	17.479	22.891	20.53	19.638	21.755	17.201	20.989	18.407	18.135	19.71	18.272	18.681	19.282	20.946	18.327	24.628	24.46
POAcan 7	18.09	18.351	15.256	23.195	15.187	24.388	11.963	22.31	22.326	25.183	21.081	22.559	27.253	21.934	22.937	24.172	22.505	22.386	18.37	15.415	20.124	14.222	16.334	15.507	15.556	16.23	17.285	20.661	18.129	19.011	16.747	16.431	17.14	18.864	18.472	18.464	15.559	14.877	22.261	18.34	15.813	16.62	17.601	16.793	13.803	17.053	17.907	19.463	16.035
POAcan 8	21.051	17.417	16.456	20.261	16.304	21.537	28.597	37.725	55.528	50.504	63.564	60.98	57.9	49.116	45.563	50.769	49.087	39.606	38.48	36.094	29.497	34.087	29.95	31.894	41.813	36.198	37.01	31.375	31.415	34.238	30.471	28.507	41.936	41.816	37.55	46.93	40.642	45.887	38.541	44.185	43.772	38.493	47.517	41.674	39.36	44.27	33.339	36.088	41.201
POAcan 9	20.568	15.324	16.509	13.724	16.066	27.138	33.19	25.521	27.944	29.17	32.716	28.185	27.231	29.018	27.374	26.798	32.411	22.096	18.947	20.896	18.187	16.76	21.313	16.811	23.366	23.537	16.759	19.803	22.724	16.575	20.704	27.553	16.39	16.424	24.767	15.715	19.016	20.509	20.109	19.86	19.247	20.259	21.91	25.564	18.364	17.785	25.636	16.176	20.45
POAcan 10	17.404	16.966	17.649	17.222	18.359	30.339	35.997	12.783	31.204	32.648	31.576	34.812	42.384	36.537	33.334	30.623	29.117	37.703	37.547	32.398	31.157	30.647	29.235	29.257	29.938	36.994	35.369	31.705	38.689	34.852	32.019	30.944	30.275	38.84	37.747	31.257	30.593	29.259	38.976	30.896	31.36	28.909	30.159	28.977	36.062	30.248	29.057	31.548	32.787
Mean	21.2546	20.2104	19.1479	19.504	17.478	27.5808	26.4205	29.5799	35.4187	35.3694	38.3951	37.4021	38.8144	34.459	33.9668	36.9192	35.8124	28.5869	24.2785	23.193	22.9013	20.4464	21.7013	21.2358	23.5827	25.6151	23.8921	23.5628	24.6859	22.7922	22.4171	23.6352	23.6515	24.2365	24.9787	24.6418	23.3851	24.0269	26.3994	24.0524	24.7605	23.8394	25.6654	25.3837	24.5523	24.1246	24.9514	23.842	24.5315
SEM	0.900051	1.67269	1.79548	1.02082	0.492934	1.27011	3.25692	3.42777	3.73314	3.2644	4.81609	4.19722	3.57804	3.13511	3.08915	3.89153	3.10105	2.39281	3.04685	2.61186	1.69777	2.67455	1.8487	2.14883	3.00679	2.67247	2.7984	1.98067	2.66323	2.60981	1.98342	2.12349	3.09073	3.58378	2.86069	3.5988	2.90761	3.47228	2.76685	3.21738	3.24176	2.55587	3.41663	2.70778	3.15117	3.22297	1.84541	2.39239	2.98235
< 10oC - Leptin Day 1 (kcal/h/kg BW) >
Animal ID	07:12:00	07:42:00	08:12:00	08:42:00	09:12:00	09:42:00	10:12:00	10:42:00	11:12:00	11:42:00	12:12:00	12:42:00	13:12:00	13:42:00	14:12:00	14:42:00	15:12:00	15:42:00	16:12:00	16:42:00	17:12:00	17:42:00	18:12:00	18:42:00	19:12:00	19:42:00	20:12:00	20:42:00	21:12:00	21:42:00	22:12:00	22:42:00	23:12:00	23:42:00	00:12:00	00:42:00	01:12:00	01:42:00	02:12:00	02:42:00	03:12:00	03:42:00	04:12:00	04:42:00	05:12:00	05:42:00	06:12:00	06:42:00	07:12:00
POAcan 1	18.599	24.252	21.471	20.095	19.151	21.474	39.121	35.747	35.109	43.561	41.572	44.061	44.161	48.804	44.163	43.824	40.261	26.262	20.858	22.122	19.719	22.495	18.337	19.851	19.62	22.433	21.281	19.445	19.474	21.321	16.574	19.772	20.305	18.83	28.356	19.827	21.903	33.343	20.376	21.375	19.704	21.713	20.891	22.766	22.001	28.376	21.556	18.705	19.75
POAcan 4	23.347	18.982	20.55	21.28	19.673	13.732	42.553	41.252	47.286	38.681	46.559	49.985	47.354	47.64	47.567	46.681	39.646	25.717	20.535	21.444	19.252	22.346	19.272	18.573	19.095	22.751	21.997	23.066	21.183	23.324	21.749	20.701	20.994	23.15	18.597	19.308	21.491	20.386	21.042	20.749	19.566	19.829	21.159	22.142	18.733	21.775	22.284	21.646	23.026
POAcan 5	19.373	18.36	19.582	20.855	17.241	28.819	28.006	27.59	30.163	28.205	30.163	27.96	32.662	29.092	30.514	27.483	26.804	24.151	27.465	22.728	18.694	20.278	20.81	19.451	20.528	21.925	21.73	19.268	20.58	20.436	20.986	19.839	24.9	18.354	22.836	20.355	19.919	20.746	24.351	23.712	19.426	19.972	23.707	20.683	20.088	20.373	17.121	21.507	25.178
POAcan 6	24.46	24.571	18.744	22.832	20.127	27.7	17.251	24.396	24.584	27.794	25.258	20.524	21.507	24.906	23.338	23.172	23.742	22.881	23.958	17.709	15.529	12.745	13.897	17.493	17.946	18.564	18.659	20.111	15.799	15.251	15.103	19.483	15.634	17.871	15.383	17.908	16.988	15.31	16.793	15.956	15.825	14.054	18.295	16.042	14.924	17.515	18.163	18.917	25.209
POAcan 7	24.22	25.629	28.786	21.633	21.8	27.563	31.994	26.321	28.651	30.882	30.441	24.847	23.869	24.975	29.968	23.261	25.44	30.734	20.71	19.757	20.855	18.685	17.415	20.884	21.366	18.264	18.367	15.226	19.27	20.792	17.869	23.664	19.168	27.881	18.043	19.405	18.061	17.056	18.805	17.367	16.377	19.132	18.821	16.997	17.221	20.922	19.152	21.268	18.09
POAcan 8	21.603	26.884	23.945	19.283	18.767	26.243	27.175	20.022	25.553	27.994	30.397	26.212	27.22	26.791	24.593	26.688	25.448	21.544	22.683	21.877	21.667	17.319	16.306	26.256	16.725	24.793	20.395	20.078	16.073	14.63	16.039	21.993	18.93	27.66	20.393	25.077	20.427	20.542	21.378	17.922	21.237	21.379	16.877	20.739	21.12	17.663	18.593	20.216	21.051
POAcan 9	31.81	25.457	22.653	22.271	17.909	32.082	33.645	18.531	31.605	32.691	43.019	35.495	35.625	33.913	34.583	33.072	35.535	19.556	16.561	20.427	19.269	17.694	24.231	17.909	22.776	23.21	21.003	16.945	16.655	21.379	16.588	17.765	17.232	18.744	17.365	19.203	23.122	24.904	17.798	25.503	17.112	26.303	19.022	17.791	20.295	21.186	19.16	18.611	20.568
POAcan 10	23.655	25.054	24.159	20.744	25.851	33.343	36.452	10.566	34.868	38.466	42.265	41.348	41.503	42.257	41.383	31.602	39.984	23.627	22.514	21.595	20.359	22.335	17.957	21.711	18.382	21.685	22.565	17.369	18.446	18.432	22.107	18.331	16.746	21.552	20.392	20.76	19.158	17.941	16.551	17.777	18.6	18.376	24.215	18.345	16.888	16.332	16.465	18.601	17.404
Mean	23.3834	23.6486	22.4862	21.1241	20.0649	26.3695	32.0246	25.5531	32.2274	33.5343	36.2092	33.804	34.2376	34.7972	34.5136	31.9729	32.1075	24.309	21.9105	20.9574	19.418	19.2371	18.5281	20.266	19.5548	21.7031	20.7496	18.9385	18.435	19.4456	18.3769	20.1935	19.2386	21.7553	20.1706	20.2304	20.1336	21.2785	19.6367	20.0451	18.4809	20.0948	20.3734	19.4381	18.9088	20.5177	19.0617	19.9339	21.2845
SEM	1.43356	1.12279	1.13279	0.404907	0.961667	2.21257	2.80739	3.43554	2.54406	2.11769	2.81089	3.72055	3.39782	3.55698	3.19225	3.16105	2.61864	1.19405	1.11053	0.570943	0.651883	1.19128	1.08784	0.99371	0.69167	0.7926	0.54005	0.848261	0.72734	1.09302	0.990895	0.677638	1.03167	1.45564	1.41421	0.755095	0.721831	2.00406	0.939784	1.18806	0.661856	1.21939	0.921341	0.876564	0.851522	1.32726	0.709113	0.488004	1.05034
< 10oC - Leptin Day 2 (kcal/h/kg BW) >
Animal ID	07:12:00	07:42:00	08:12:00	08:42:00	09:12:00	09:42:00	10:12:00	10:42:00	11:12:00	11:42:00	12:12:00	12:42:00	13:12:00	13:42:00	14:12:00	14:42:00	15:12:00	15:42:00	16:12:00	16:42:00	17:12:00	17:42:00	18:12:00	18:42:00	19:12:00	19:42:00	20:12:00	20:42:00	21:12:00	21:42:00	22:12:00	22:42:00	23:12:00	23:42:00	00:12:00	00:42:00	01:12:00	01:42:00	02:12:00	02:42:00	03:12:00	03:42:00	04:12:00	04:42:00	05:12:00	05:42:00	06:12:00	06:42:00	07:12:00
POAcan 1	19.75	19.08	20.28	19.13	19.444	21.331	25.521	32.395	31.109	25.297	24.79	24.41	34.12	27.612	25.12	25.53	24.897	24.409	21.236	17.598	16.096	17.745	16.595	16.283	19.29	21.845	19.899	16.917	18.35	19.778	17.484	17.652	17.297	20.028	16.46	16.584	17.422	17.961	20.569	20.802	21.014	21.807	18.404	18.327	25.247	21.516	16.378	23.409	20.451
POAcan 4	23.026	20.878	19.923	19.847	19.244	17.619	37.536	41.25	33.123	51.702	48.291	45.602	42.062	42.607	42.228	36.752	45.405	27.83	21.799	21.004	21.189	20.441	19.234	21.061	23.771	24.293	22.246	21.705	20.243	19.886	18.346	19.11	21.268	21.649	20.613	22.564	19.75	20.606	19.523	21.202	23.13	21.35	22.665	22.385	21.729	23.328	22.843	23.581	23.083
POAcan 5	25.178	20.105	16.88	17.908	19.711	14.723	33.678	36.262	40.664	43.826	39.154	42.492	39.526	42.54	32.459	40.977	36.121	26.148	22.461	20.353	18.55	19.72	18.922	19.152	20.947	21.513	19.582	28.715	20.424	25.362	21.5	20.421	17.94	16.606	27.237	18.057	25.993	19.334	26.935	24.033	19.783	22.264	19.375	21.531	20.509	23.357	17.303	19.223	23.613
POAcan 6	25.209	20.236	16.654	19.89	22.352	27.315	31.082	33.014	33.188	34.015	32.548	34.141	31.15	32.061	37.27	32.655	27.995	23.694	21.264	17.044	15.664	15.945	17.326	17.169	17.673	19.745	18.244	18.232	19.204	17.451	17.288	18.914	17.756	19.568	15.96	18.044	16.922	23.376	16.622	16.473	17.987	16.48	18.848	18.225	17.11	18.915	20.738	23.512	23.426
POAcan 7	16.035	15.779	17.879	18.61	18.979	30.179	31.766	43.255	40.024	41.422	41.676	43.03	37.042	45.59	41.981	40.087	38.296	23.287	20.433	20.55	17.573	16.878	17.514	19.256	18.21	20.975	17.849	19.251	20.969	18.117	18.508	18.766	20.47	19.246	17.732	19.126	19.795	23.335	17.633	15.436	18.001	20.092	17.44	15.449	20.734	19.464	17.69	23.603	21.735
POAcan 8	41.201	45.314	39.737	38.203	35.282	38.735	26.489	43.631	46.444	44.639	49.125	46.738	46.153	45.914	43.483	37.041	35.463	26.217	31.479	23.938	21.593	31.298	22.715	24.622	24.801	28.065	32.71	25.286	27.09	30.035	23.999	21.786	27.348	28.247	22.255	27.652	22.753	27.838	23.956	25.813	30.097	26.632	36.303	23.243	24.063	26.642	25.48	25.354	27.188
POAcan 9	20.45	16.913	17.529	20.798	22.449	23.6	13.425	25.476	28.404	29.33	28.321	30.6	27.415	26.354	28.974	27.405	26.392	27.443	21.899	20.648	21.754	18.933	21.303	22.442	22.323	22.404	20.367	16.583	16.267	21.041	17.346	18.029	21.543	18.864	17.029	20.778	17.37	17.222	21.502	17.181	18.256	24.873	20.211	30.589	27.918	25.751	24.14	24.016	22.499
POAcan 10	32.787	30.02	29.158	34.12	30.399	50.887	67.363	37.608	39.2	39.304	39.925	37.163	33.914	37.322	37.827	39.183	37.271	24.678	22.886	19.812	18.158	16.667	17.41	18.263	18.303	20.046	17.611	17.468	16.421	17.395	17.468	22.404	18.419	17.008	21.93	17.637	15.273	18.319	18.826	21.43	16.363	19.282	17.277	17.587	16.65	21.491	15.331	19.743	21.687
Mean	25.4545	23.5406	22.255	23.5633	23.4825	28.0486	33.3575	36.6114	36.5195	38.6919	37.9788	38.022	36.4228	37.5	36.1677	34.9537	33.98	25.4632	22.9321	20.1184	18.8221	19.7034	18.8774	19.781	20.6647	22.3607	21.0635	20.5196	19.871	21.1331	18.9924	19.6352	20.2551	20.152	19.902	20.0553	19.4097	20.9989	20.6958	20.2963	20.5789	21.5975	21.3154	20.917	21.745	22.558	19.9879	22.8051	22.9602
SEM	2.84751	3.45879	2.8796	2.79313	2.14723	4.20912	5.4895	2.19887	2.12514	3.0699	3.12287	2.78599	2.14239	2.80098	2.37381	2.06666	2.47369	0.599886	1.25021	0.753488	0.859367	1.7461	0.760265	0.983695	0.963911	0.957854	1.74887	1.55792	1.20574	1.56499	0.868304	0.611995	1.17083	1.28914	1.36478	1.27704	1.24064	1.27813	1.2032	1.30044	1.54953	1.12155	2.22537	1.67136	1.37409	0.974443	1.35834	0.75916	0.709167

## Sheet: Figure 3D
< 6hr Mean Energy Expenditure (kcal/h/kg BW) >
	RT		30oC		10oC
Animal ID	Saline	Leptin	Saline	Leptin	Saline	Leptin
POAcan 1	16.0432	17.1263	8.63708	8.88885	37.4601	32.4071
POAcan 4	18.6015	18.8632	9.78515	10.234	39.0065	39.6935
POAcan 5	18.3422	19.196	10.5612	10.8101	35.3636	31.8013
POAcan 6	18.5698	18.7723	12.3102	13.3101	25.6685	27.4263
POAcan 7	15.6072	16.6964	22.2794	12.8764	21.8306	32.4361
POAcan 8	17.7899	17.1947	13.0695	10.4947	45.1672	33.5477
POAcan 9	15.5689	18.8165	15.7666	17.678	27.9048	29.0712
POAcan 10	21.3218	18.3968	11.0318	10.9282	30.7472	37.9713
Mean	17.7305	18.1328	12.9301	11.9025	32.8936	33.0443
SEM	0.691351	0.342428	1.54339	0.966188	2.73551	1.45411

## Sheet: Figure 3E
< 6hr total food intake (g) >
	RT		30oC		10oC
Animal ID	Saline	Leptin	Saline	Leptin	Saline	Leptin
POAcan 1	0.34	0.415	0.31	0.05	0.55	0.465
POAcan 4	0.51	0.12	0.01	0.22	0.59	0.655
POAcan 5	0.02	0.525	0.06	0.285	0.93	0.4
POAcan 6	0.13	0.27	0.23	0.085	0.46	0.265
POAcan 7	0.22	0.275	0.11	0.295	0.46	0.435
POAcan 8	0.01	0.33	0.27	0.37	0.84	0.91
POAcan 9	0.35	0.3	0.11	0.23	1.07	0.99
POAcan 10	0.35	0.3	0.46	0.195	0.2	0.15
Mean	0.24125	0.316875	0.195	0.21625	0.6375	0.53375
SEM	0.0628046	0.0414894	0.0529825	0.0378171	0.10159	0.104905
