# Supplementary material for: Preoptic leptin signaling modulates energy balance independent of body temperature regulation
Source: eLife. 2018 May 15;7:e33505. doi: 10.7554/eLife.33505 (PMC5953538; doi:10.7554/eLife.33505)
Supplement: Figure 4—source data 1. [file elife-33505-fig4-data1.xlsx]

## Sheet: Figure 4B
< POA total pSTAT3+ cell number >
	Animal ID	POA pSTAT3+ cell number
AAV-GFP	AAV-Cre LepRb-CON mPOA1	463
	AAV-Cre LepRb-CON mPOA2	544
	AAV-Cre LepRb-CON mPOA3	504
	AAV-Cre LepRb-CON mPOA5	358
	AAV-Cre LepRb-CON mPOA6	337
AAV-GFP:Cre	AAV-Cre LepRb-KO mPOA1	121
	AAV-Cre LepRb-KO mPOA2	47
	AAV-Cre LepRb-KO mPOA3	33
	AAV-Cre LepRb-KO mPOA4	178
	AAV-Cre LepRb-KO mPOA5	110
	AAV-Cre LepRb-KO mPOA6	28
	AAV-Cre LepRb-KO mPOA7	123
	AAV-Cre LepRb-KO mPOA8	128
	AAV-Cre LepRb-KO mPOA9	69

## Sheet: Figure 4C
< Body weight (g) >			Week
Animal ID	DOB	Gender	-3	-2	-1	0	1	2	3	4	5	6	7	8	10
AAV-Cre LepRb-CON mPOA1	2013-10-07	Male	29.8	30.4	29.9	30.4	29	29.9	30.3	31.3	30.3	32.2	31.8	32.3	32.4
AAV-Cre LepRb-CON mPOA2	2013-10-07	Male	31.9	31.4	31.4	30.3	29.6	30.4	32.6	34	32.5	34.5	32.5	34.2	33.5
AAV-Cre LepRb-CON mPOA3	2013-10-28	Male	27.1	27.3	27.2	28.4	25.2	26.7	27.3	28.3	27.3	29.3	28	29	28.8
AAV-Cre LepRb-CON mPOA4	2013-10-28	Male	25.5	25.8	26.4	26.5	25.3	26	26	26.8	26.8	26.5	27	28.2	29.1
AAV-Cre LepRb-CON mPOA5	2013-10-28	Female	22.1	22.9	21.7	22.8	21	22	22.2	25.5	23.2	24.7	24.2	22.7	24.4
AAV-Cre LepRb-CON mPOA6	2013-10-28	Female	20.3	21	20.8	21.1	20.3	21.3	21.5	22.1	21.2	24.2	21.8	22.9	23.6
Mean	All (n=6)		26.1167	26.4667	26.2333	26.5833	25.0667	26.05	26.65	28	26.8833	28.5667	27.55	28.2167	28.6333
	Male (n=4)		28.575	28.725	28.725	28.9	27.275	28.25	29.05	30.1	29.225	30.625	29.825	30.925	30.95
	Female (n=2)		21.2	21.95	21.25	21.95	20.65	21.65	21.85	23.8	22.2	24.45	23	22.8	24
SEM	All (n=6)		1.81042	1.66887	1.7433	1.59236	1.58486	1.56136	1.78788	1.72704	1.725	1.70522	1.70641	1.93036	1.64695
	Male (n=4)		1.41973	1.30855	1.16431	0.922858	1.17571	1.11093	1.48689	1.60156	1.33752	1.73847	1.36527	1.40675	1.17792
	Female (n=2)		0.9	0.95	0.45	0.85	0.35	0.35	0.35	1.7	1	0.25	1.2	0.1	0.4
AAV-Cre LepRb-KO mPOA1	2013-10-07	Male	29.8	30	28.6	28.9	28.4	28.5	29.1	29.6	30.9	32.2	31.9	31.8	32.5
AAV-Cre LepRb-KO mPOA2	2013-10-07	Male	31.3	31.5	31.3	31.5	30.9	31.6	32	31.5	31.9	32.4	32.7	33.3	33.2
AAV-Cre LepRb-KO mPOA3	2013-10-07	Male	28.2	28	27.2	27.7	25.8	27.1	28.1	28.1	28.8	29	28.6	29.5	30.1
AAV-Cre LepRb-KO mPOA4	2013-10-28	Male	25.4	25.6	25.6	26.9	25.1	26.3	26	27.4	26.3	28.6	26.7	27.5	28.5
AAV-Cre LepRb-KO mPOA5	2013-10-28	Male	25.8	26.8	26.3	26.6	26	26.9	27.5	29.2	28.5	30.2	29.7	29.7	29.6
AAV-Cre LepRb-KO mPOA6	2013-10-07	Female	20.8	21.3	22.1	22.5	20.7	22.3	22.5	23	22.8	23.6	25.1	24.7	25.8
AAV-Cre LepRb-KO mPOA7	2013-10-28	Female	19.4	21	21.1	21.8	21.4	21.1	21.1	22.2	21.2	22.9	22.6	22.3	22.9
AAV-Cre LepRb-KO mPOA8	2013-10-28	Female	20	20.6	21.3	22.3	21.7	22.7	22.8	26.5	24.4	26.5	23.9	24.4	24.9
AAV-Cre LepRb-KO mPOA9	2013-10-28	Female	18.9	19.2	19.1	19.9	19.9	21.7	21.1	22.8	21.5	23.8	22.5	22.2	23.1
Mean	All (n=9)		24.4	24.8889	24.7333	25.3444	24.4333	25.3556	25.5778	26.7	26.2556	27.6889	27.0778	27.2667	27.8444
	Male (n=5)		28.1	28.38	27.8	28.32	27.24	28.08	28.54	29.16	29.28	30.48	29.92	30.36	30.78
	Female (n=4)		19.775	20.525	20.9	21.625	20.925	21.95	21.875	23.625	22.475	24.2	23.525	23.4	24.175
SEM	All (n=9)		2.13155	2.01512	1.80983	1.72947	1.68434	1.60517	1.74051	1.49449	1.79236	1.64004	1.72638	1.82387	1.72309
	Male (n=5)		1.13402	1.06602	1.00846	0.889044	1.07079	0.950999	1.0003	0.703278	0.98	0.788923	1.09105	1.0018	0.89073
	Female (n=4)		0.409013	0.464354	0.637704	0.593542	0.40078	0.35	0.451617	0.973289	0.729583	0.790569	0.614241	0.667083	0.704006
< Body weight change (g) >			Week
Animal ID	DOB	Gender	-3	-2	-1	0	1	2	3	4	5	6	7	8	10
AAV-Cre LepRb-CON mPOA1	2013-10-07	Male	-0.6	0	-0.5	0	-1.4	-0.5	-0.1	0.9	-0.1	1.8	1.4	1.9	2
AAV-Cre LepRb-CON mPOA2	2013-10-07	Male	1.6	1.1	1.1	0	-0.7	0.1	2.3	3.7	2.2	4.2	2.2	3.9	3.2
AAV-Cre LepRb-CON mPOA3	2013-10-28	Male	-1.3	-1.1	-1.2	0	-3.2	-1.7	-1.1	-0.1	-1.1	0.9	-0.4	0.6	0.4
AAV-Cre LepRb-CON mPOA4	2013-10-28	Male	-1	-0.7	-0.1	0	-1.2	-0.5	-0.5	0.3	0.3	0	0.5	1.7	2.6
AAV-Cre LepRb-CON mPOA5	2013-10-28	Female	-0.7	0.1	-1.1	0	-1.8	-0.8	-0.6	2.7	0.4	1.9	1.4	-0.1	1.6
AAV-Cre LepRb-CON mPOA6	2013-10-28	Female	-0.8	-0.1	-0.3	0	-0.8	0.2	0.4	1	0.1	3.1	0.7	1.8	2.5
Mean	All (n=6)		-0.466667	-0.116667	-0.35	0	-1.51667	-0.533333	0.0666667	1.41667	0.3	1.98333	0.966667	1.63333	2.05
	Male (n=4)		-0.325	-0.175	-0.175	0	-1.625	-0.65	0.15	1.2	0.325	1.725	0.925	2.025	2.05
	Female (n=2)		-0.75	-1.77636e-15	-0.7	0	-1.3	-0.3	-0.1	1.85	0.25	2.5	1.05	0.85	2.05
SEM	All (n=6)		0.425572	0.308131	0.340343	0	0.374537	0.281267	0.491709	0.601341	0.438938	0.613958	0.367575	0.557175	0.398121
	Male (n=4)		0.657489	0.481966	0.481966	0	0.545245	0.377492	0.745542	0.858293	0.690863	0.90312	0.561805	0.687235	0.60208
	Female (n=2)		0.05	0.1	0.4	0	0.5	0.5	0.5	0.85	0.15	0.6	0.35	0.95	0.45
AAV-Cre LepRb-KO mPOA1	2013-10-07	Male	0.9	1.1	-0.3	0	-0.5	-0.4	0.2	0.7	2	3.3	3	2.9	3.6
AAV-Cre LepRb-KO mPOA2	2013-10-07	Male	-0.2	0	-0.2	0	-0.6	0.1	0.5	0	0.4	0.9	1.2	1.8	1.7
AAV-Cre LepRb-KO mPOA3	2013-10-07	Male	0.5	0.3	-0.5	0	-1.9	-0.6	0.4	0.4	1.1	1.3	0.9	1.8	2.4
AAV-Cre LepRb-KO mPOA4	2013-10-28	Male	-1.5	-1.3	-1.3	0	-1.8	-0.6	-0.9	0.5	-0.6	1.7	-0.2	0.6	1.6
AAV-Cre LepRb-KO mPOA5	2013-10-28	Male	-0.8	0.2	-0.3	0	-0.6	0.3	0.9	2.6	1.9	3.6	3.1	3.1	3
AAV-Cre LepRb-KO mPOA6	2013-10-07	Female	-1.7	-1.2	-0.4	0	-1.8	-0.2	0	0.5	0.3	1.1	2.6	2.2	3.3
AAV-Cre LepRb-KO mPOA7	2013-10-28	Female	-2.4	-0.8	-0.7	0	-0.4	-0.7	-0.7	0.4	-0.6	1.1	0.8	0.5	1.1
AAV-Cre LepRb-KO mPOA8	2013-10-28	Female	-2.3	-1.7	-1	0	-0.6	0.4	0.5	4.2	2.1	4.2	1.6	2.1	2.6
AAV-Cre LepRb-KO mPOA9	2013-10-28	Female	-1	-0.7	-0.8	0	0	1.8	1.2	2.9	1.6	3.9	2.6	2.3	3.2
Mean	All (n=9)		-0.944444	-0.455556	-0.611111	0	-0.911111	0.0111111	0.233333	1.35556	0.911111	2.34444	1.73333	1.92222	2.5
	Male (n=5)		-0.22	0.06	-0.52	0	-1.08	-0.24	0.22	0.84	0.96	2.16	1.6	2.04	2.46
	Female (n=4)		-1.85	-1.1	-0.725	0	-0.7	0.325	0.25	2	0.85	2.575	1.9	1.775	2.55
SEM	All (n=9)		0.389127	0.303274	0.122977	0	0.238889	0.261111	0.228522	0.494163	0.359183	0.457077	0.383333	0.298039	0.289156
	Male (n=5)		0.432897	0.388072	0.200998	0	0.315278	0.186011	0.302324	0.454533	0.486415	0.543691	0.636396	0.450111	0.381576
	Female (n=4)		0.322749	0.227303	0.125	0	0.387298	0.54064	0.40104	0.933631	0.61441	0.853791	0.43589	0.426956	0.507445

## Sheet: Figure 4D
< Weekly food intake (g) >			Week
Animal ID	DOB	Gender	-2 to -1	-1 to 0	1 to 2	2 to 3	4 to 5	6 to 7	7 to 8
AAV-Cre LepRb-CON mPOA1	2013-10-07	Male	23.4	25.3	26.8333	28.3	33.0167	28	26.9
AAV-Cre LepRb-CON mPOA2	2013-10-07	Male	25.2	23.4	26.95	29.1	33.95	23.3	26
AAV-Cre LepRb-CON mPOA3	2013-10-28	Male	26.1	28.9	27.65	26.1	30.45	26.1	26.1
AAV-Cre LepRb-CON mPOA4	2013-10-28	Male	23.7	26.2	25.55	23.8	27.7667	27.6	24.3
AAV-Cre LepRb-CON mPOA5	2013-10-28	Female	20.4	25	23.6833	22.5	26.25	21.4	21
AAV-Cre LepRb-CON mPOA6	2013-10-28	Female	22	28.4	23.2167	22.3	26.0167	22.1	22
Mean	All (n=6)		23.4667	26.2	25.6472	25.35	29.575	24.75	24.3833
	Male (n=4)		24.6	25.95	26.7458	26.825	31.2958	26.25	25.825
	Female (n=2)		21.2	26.7	23.45	22.4	26.1333	21.75	21.5
SEM	All (n=6)		0.847611	0.86062	0.750314	1.19937	1.39927	1.16698	0.983672
	Male (n=4)		0.636396	1.14346	0.4375	1.1912	1.38973	1.06497	0.546771
	Female (n=2)		0.8	1.7	0.233333	0.1	0.116667	0.35	0.5
AAV-Cre LepRb-KO mPOA1	2013-10-07	Male	22.3	26.3	27.5333	25.8	30.1	28	25.8
AAV-Cre LepRb-KO mPOA2	2013-10-07	Male	24.7	27.1	30.45	26.9	31.3833	28.4	25.9
AAV-Cre LepRb-KO mPOA3	2013-10-07	Male	21.7	25.5	28.2333	27.7	32.3167	26.1	26.1
AAV-Cre LepRb-KO mPOA4	2013-10-28	Male	24.8	26.2	26.8333	23.6	27.5333	38.2	23.8
AAV-Cre LepRb-KO mPOA5	2013-10-28	Male	24.1	27.3	32.7833	28.1	32.7833	27.9	23.7
AAV-Cre LepRb-KO mPOA6	2013-10-07	Female	22.7	23.1	23.8	22.8	26.6	24.2	26.1
AAV-Cre LepRb-KO mPOA7	2013-10-28	Female	23.7	27.1	22.05	22.5	26.25	21.4	23.4
AAV-Cre LepRb-KO mPOA8	2013-10-28	Female	23.2	26.7	26.95	24.4	28.4667	18.6	22.2
AAV-Cre LepRb-KO mPOA9	2013-10-28	Female	26.3	27	26.7167	22.1	25.7833	20.1	21.5
Mean	All (n=9)		23.7222	26.2556	27.2611	24.8778	29.0241	25.8778	24.2778
	Male (n=5)		23.52	26.48	29.1667	26.42	30.8233	29.72	25.06
	Female (n=4)		23.975	25.975	24.8792	22.95	26.775	21.075	23.3
SEM	All (n=9)		0.639053	0.587414	1.42649	1.03484	1.20731	2.62705	0.789866
	Male (n=5)		0.639062	0.32619	1.08882	0.807094	0.941609	2.15671	0.537215
	Female (n=4)		0.801431	0.962094	1.1844	0.504149	0.588174	1.1884	1.01242
< Cumulative food intake [kcal/g BW] >			Week
Animal ID	DOB	Gender	-2 to -1	-1 to 0	1 to 2	2 to 3	4 to 5	6 to 7	7 to 8
AAV-Cre LepRb-CON mPOA1	2013-10-07	Male	2.60776	5.42726	8.48872	11.6478	15.2496	18.1896	21.0097
AAV-Cre LepRb-CON mPOA2	2013-10-07	Male	2.69656	5.24515	8.26355	11.3676	14.7983	17.1352	19.7547
AAV-Cre LepRb-CON mPOA3	2013-10-28	Male	3.2182	6.71115	10.2913	13.5393	17.2196	20.2805	23.3575
AAV-Cre LepRb-CON mPOA4	2013-10-28	Male	3.05103	6.37928	9.72618	12.8019	16.2831	19.7498	22.7081
AAV-Cre LepRb-CON mPOA5	2013-10-28	Female	3.07372	6.849	10.5502	13.971	17.5932	20.5341	23.543
AAV-Cre LepRb-CON mPOA6	2013-10-28	Female	3.53684	8.09169	11.8421	15.3434	19.3811	22.6096	25.917
Mean	All (n=6)		3.03069	6.45059	9.86033	13.1118	16.7541	19.7498	22.715
	Male (n=4)		2.89339	5.94071	9.19243	12.3391	15.8876	18.8388	21.7075
	Female (n=2)		3.30528	7.47034	11.1961	14.6572	18.4871	21.5718	24.73
SEM	All (n=6)		0.139538	0.425253	0.548876	0.610539	0.68635	0.781989	0.876021
	Male (n=4)		0.144534	0.357462	0.48737	0.506324	0.54192	0.720649	0.817724
	Female (n=2)		0.23156	0.621342	0.64593	0.686177	0.893934	1.03777	1.18698
AAV-Cre LepRb-KO mPOA1	2013-10-07	Male	2.55727	5.63094	8.88268	11.8927	15.236	18.1714	20.8932
AAV-Cre LepRb-KO mPOA2	2013-10-07	Male	2.64306	5.54293	8.81691	11.6592	14.9856	17.9172	20.5543
AAV-Cre LepRb-KO mPOA3	2013-10-07	Male	2.64174	5.76305	9.34959	12.7218	16.5384	19.5834	22.6022
AAV-Cre LepRb-KO mPOA4	2013-10-28	Male	3.255	6.6086	10.1168	13.1491	16.5946	21.2367	24.1875
AAV-Cre LepRb-KO mPOA5	2013-10-28	Male	3.04994	6.51792	10.6825	14.1536	17.9717	21.1017	23.783
AAV-Cre LepRb-KO mPOA6	2013-10-07	Female	3.51484	6.99538	10.7148	14.1348	18.0377	21.377	24.8989
AAV-Cre LepRb-KO mPOA7	2013-10-28	Female	3.78299	8.02803	11.5145	15.0975	19.162	22.3226	25.8248
AAV-Cre LepRb-KO mPOA8	2013-10-28	Female	3.72086	7.83609	11.915	15.5187	19.277	21.757	24.8457
AAV-Cre LepRb-KO mPOA9	2013-10-28	Female	4.61452	9.26682	13.5826	17.0525	20.9637	23.881	27.1132
Mean	All (n=9)		3.30891	6.90997	10.6195	13.9311	17.6407	20.8164	23.8559
	Male (n=5)		2.8294	6.01269	9.56968	12.7153	16.2653	19.6021	22.404
	Female (n=4)		3.9083	8.03158	11.9317	15.4509	19.3601	22.3344	25.6706
SEM	All (n=9)		0.225613	0.420556	0.519129	0.590501	0.66083	0.645911	0.725709
	Male (n=5)		0.136706	0.227936	0.36226	0.449953	0.538144	0.700239	0.735717
	Female (n=4)		0.242279	0.468844	0.604191	0.607365	0.603205	0.550913	0.530787

## Sheet: Figure 4E
< Week -3 Energy Expenditure [kcal/h] >			2014-01-06																										2014-01-07
Animal ID	DOB	Gender	2014-01-06 16:16:23	2014-01-06 16:34:23	2014-01-06 16:52:23	2014-01-06 17:10:23	2014-01-06 17:28:23	2014-01-06 17:46:23	2014-01-06 18:04:23	2014-01-06 18:22:23	2014-01-06 18:40:23	2014-01-06 18:58:23	2014-01-06 19:16:23	2014-01-06 19:34:23	2014-01-06 19:52:23	2014-01-06 20:10:23	2014-01-06 20:28:23	2014-01-06 20:46:23	2014-01-06 21:04:23	2014-01-06 21:22:23	2014-01-06 21:40:23	2014-01-06 21:58:23	2014-01-06 22:16:23	2014-01-06 22:34:23	2014-01-06 22:52:23	2014-01-06 23:10:23	2014-01-06 23:28:23	2014-01-06 23:46:23	2014-01-07 00:04:23	2014-01-07 00:22:23	2014-01-07 00:40:23	2014-01-07 00:58:23	2014-01-07 01:16:23	2014-01-07 01:34:23	2014-01-07 01:52:23	2014-01-07 02:10:23	2014-01-07 02:28:23	2014-01-07 02:46:23	2014-01-07 03:04:23	2014-01-07 03:22:23	2014-01-07 03:40:23	2014-01-07 03:58:23	2014-01-07 04:16:23	2014-01-07 04:34:23	2014-01-07 04:52:23	2014-01-07 05:10:23	2014-01-07 05:28:23	2014-01-07 05:46:23	2014-01-07 06:04:23
AAV-Cre LepRb-CON mPOA1	2013-10-07	Male	0.592469	0.46778	0.429749	0.461056	0.436273	0.404501	0.575066	0.393358	0.443976	0.433232	0.422024	0.559852	0.570819	0.469136	0.463425	0.594499	0.509525	0.512787	0.669086	0.661333	0.712905	0.740438	0.637633	0.567937	0.665512	0.636555	0.497434	0.486888	0.461904	0.437084	0.434238	0.574895	0.425718	0.490999	0.494047	0.512088	0.458197	0.598723	0.4931	0.498037	0.45828	0.523553	0.528409	0.499398	0.529831	0.585824	0.469468
AAV-Cre LepRb-CON mPOA2	2013-10-07	Male	0.641204	0.560211	0.416658	0.479581	0.392045	0.388014	0.430342	0.387906	0.615588	0.384721	0.60463	0.550409	0.508136	0.609317	0.430582	0.541169	0.608535	0.475227	0.457732	0.529077	0.3602	0.407816	0.661989	0.453809	0.381254	0.567834	0.391317	0.364703	0.390264	0.534646	0.536211	0.509132	0.418294	0.584699	0.64394	0.569122	0.354629	0.40649	0.41202	0.370333	0.421484	0.440828	0.59067	0.381536	0.478961	0.382376	0.619269
AAV-Cre LepRb-CON mPOA3	2013-10-28	Male	0.542503	0.457496	0.400068	0.400556	0.414327	0.389052	0.394943	0.543116	0.426376	0.4461	0.523429	0.449383	0.438978	0.48576	0.540377	0.41889	0.381129	0.517737	0.44104	0.527538	0.425364	0.425523	0.516098	0.573873	0.442631	0.58414	0.568367	0.558613	0.500929	0.53503	0.575128	0.451544	0.49339	0.535803	0.491932	0.590645	0.626593	0.584566	0.497894	0.53915	0.519845	0.509873	0.554627	0.467714	0.479131	0.506992	0.519716
AAV-Cre LepRb-CON mPOA4	2013-10-28	Male	0.526617	0.427749	0.421757	0.38673	0.372558	0.519668	0.362982	0.398075	0.411795	0.453795	0.468925	0.459056	0.468383	0.464925	0.485412	0.461485	0.476628	0.555186	0.432453	0.516205	0.509805	0.520351	0.54998	0.540525	0.501492	0.52658	0.515383	0.465591	0.509856	0.456631	0.458269	0.464663	0.514274	0.406268	0.435375	0.441473	0.406094	0.460473	0.492261	0.434343	0.438081	0.446507	0.5155	0.404129	0.387528	0.44651	0.49048
AAV-Cre LepRb-CON mPOA5	2013-10-28	Female	0.544164	0.540221	0.533876	0.423969	0.405625	0.411295	0.512849	0.362913	0.554504	0.409431	0.466248	0.436582	0.39907	0.458106	0.460386	0.407374	0.406513	0.469083	0.451549	0.491111	0.428371	0.423412	0.454315	0.404697	0.522039	0.56203	0.290134	0.410702	0.362465	0.398247	0.413757	0.475527	0.535849	0.359144	0.447399	0.480121	0.40313	0.169965	0.136117	0.137969	0.33364	0.393223	0.281552	0.33365	0.369274	0.380137	0.45006
AAV-Cre LepRb-CON mPOA6	2013-10-28	Female	0.475965	0.476675	0.472578	0.351953	0.450702	0.339238	0.374917	0.441661	0.462045	0.382928	0.406839	0.404372	0.430981	0.386972	0.41759	0.37002	0.36418	0.393798	0.39992	0.395124	0.357865	0.519019	0.517468	0.53348	0.387705	0.48139	0.536506	0.52582	0.511564	0.431231	0.395437	0.427943	0.398507	0.359602	0.492464	0.509756	0.506628	0.450171	0.403471	0.375069	0.374519	0.424343	0.465093	0.423242	0.424363	0.523349	0.489576
AAV-Cre LepRb-KO mPOA1	2013-10-07	Male	0.472554	0.468329	0.449782	0.441449	0.406412	0.437577	0.531421	0.561064	0.501931	0.563731	0.543451	0.478487	0.421046	0.464547	0.595293	0.447339	0.49848	0.447428	0.509533	0.506851	0.546296	0.57128	0.415873	0.447465	0.560697	0.522606	0.483972	0.560828	0.466265	0.472073	0.429173	0.47645	0.455329	0.422678	0.430328	0.456719	0.400863	0.506348	0.466083	0.494532	0.425391	0.395885	0.459662	0.438773	0.48216	0.512641	0.384472
AAV-Cre LepRb-KO mPOA2	2013-10-07	Male	0.486047	0.521908	0.504754	0.380336	0.479058	0.437743	0.39287	0.386445	0.622363	0.569477	0.513045	0.550154	0.502186	0.500676	0.41482	0.635579	0.51725	0.494904	0.44825	0.66231	0.521115	0.498505	0.50067	0.501676	0.647667	0.614554	0.434387	0.583772	0.457805	0.467886	0.847091	0.515392	0.463871	0.430189	0.434891	0.606981	0.558689	0.678038	0.411055	0.509352	0.435134	0.465817	0.64865	0.603486	0.651425	0.511454	0.50885
AAV-Cre LepRb-KO mPOA3	2013-10-07	Male	0.504317	0.380097	0.429576	0.479122	0.402999	0.397239	0.513834	0.559632	0.45609	0.504687	0.552441	0.388994	0.561266	0.509261	0.405587	0.402144	0.533634	0.604914	0.519511	0.438784	0.467519	0.556832	0.450285	0.540519	0.437527	0.4533	0.580835	0.46293	0.539749	0.418278	0.460572	0.428196	0.523039	0.435613	0.416799	0.56819	0.530682	0.53355	0.52426	0.449893	0.457655	0.399202	0.429364	0.509265	0.416575	0.523782	0.528732
AAV-Cre LepRb-KO mPOA4	2013-10-28	Male	0.612934	0.52971	0.610022	0.41304	0.396542	0.543787	0.547926	0.661163	0.495252	0.497992	0.608594	0.63691	0.486219	0.530064	0.501995	0.531222	0.548368	0.572948	0.586394	0.543904	0.5378	0.565799	0.57349	0.535254	0.643985	0.524935	0.465214	0.657247	0.529371	0.561811	0.511211	0.516275	0.561479	0.47093	0.45501	0.497267	0.513586	0.507012	0.477304	0.478967	0.470886	0.548819	0.557228	0.465374	0.551331	0.518017	0.485186
AAV-Cre LepRb-KO mPOA5	2013-10-28	Male	0.477731	0.373603	0.380538	0.521271	0.441389	0.366516	0.412201	0.486274	0.53962	0.538292	0.452248	0.524745	0.561074	0.493002	0.496997	0.575246	0.430928	0.552176	0.59122	0.503405	0.609823	0.597067	0.534505	0.599006	0.594681	0.546259	0.588543	0.585436	0.563256	0.390399	0.572912	0.539536	0.390593	0.401618	0.579383	0.473091	0.450328	0.393166	0.4142	0.471962	0.517351	0.520062	0.446357	0.396411	0.502323	0.453178	0.354575
AAV-Cre LepRb-KO mPOA6	2013-10-07	Female	0.455317	0.467317	0.457648	0.506302	0.408564	0.398699	0.369386	0.485415	0.495246	0.349112	0.382076	0.382191	0.418709	0.414789	0.442552	0.411346	0.360671	0.330632	0.344873	0.338834	0.386091	0.522443	0.46123	0.501023	0.535181	0.357499	0.499471	0.440415	0.442898	0.376792	0.442249	0.365579	0.397903	0.410149	0.381577	0.424316	0.456746	0.433061	0.430861	0.464293	0.418251	0.455817	0.456256	0.35443	0.418218	0.378849	0.434467
AAV-Cre LepRb-KO mPOA7	2013-10-28	Female	0.349127	0.380492	0.330475	0.4739	0.3417	0.354021	0.472141	0.415349	0.405955	0.396311	0.346737	0.395144	0.343114	0.477232	0.457433	0.361888	0.396695	0.409671	0.505586	0.382384	0.401606	0.371246	0.403926	0.519993	0.506097	0.514618	0.527378	0.452548	0.529655	0.46429	0.408091	0.380647	0.405522	0.494097	0.516311	0.475491	0.398483	0.520662	0.426982	0.409166	0.397884	0.387385	0.595051	0.50003	0.528745	0.467589	0.605383
AAV-Cre LepRb-KO mPOA8	2013-10-28	Female	0.41472	0.432123	0.342521	0.398922	0.326191	0.460776	0.334576	0.385053	0.377717	0.464052	0.325508	0.396836	0.47354	0.399677	0.409908	0.414835	0.347333	0.496539	0.517644	0.379097	0.526697	0.499992	0.503323	0.384396	0.363486	0.390473	0.357619	0.456399	0.556521	0.503926	0.521444	0.386291	0.364893	0.376639	0.384891	0.459458	0.343505	0.522843	0.552484	0.507047	0.410891	0.531502	0.540075	0.444399	0.377723	0.375326	0.455907
AAV-Cre LepRb-KO mPOA9	2013-10-28	Female	0.587687	0.377133	0.36731	0.381052	0.469148	0.509726	0.424993	0.443933	0.464157	0.594043	0.443828	0.432664	0.437211	0.544992	0.468662	0.54954	0.57215	0.398516	0.410573	0.52076	0.46509	0.503361	0.411329	0.413022	0.545917	0.386719	0.545863	0.367214	0.353066	0.363936	0.344115	0.350018	0.366962	0.471753	0.324744	0.340741	0.447175	0.363629	0.430818	0.364488	0.356878	0.452508	0.339808	0.445761	0.356549	0.356689	0.385658
--> Data from 1/7-10/2014 were averaged.
< Week 3 Energy Expenditure [kcal/h] >			2014-02-17																														2014-02-18
Animal ID	DOB	Gender	2014-02-17 15:14:28	2014-02-17 15:32:28	2014-02-17 15:50:28	2014-02-17 16:08:28	2014-02-17 16:26:28	2014-02-17 16:44:28	2014-02-17 17:02:28	2014-02-17 17:20:28	2014-02-17 17:38:28	2014-02-17 17:56:28	2014-02-17 18:14:28	2014-02-17 18:32:28	2014-02-17 18:50:28	2014-02-17 19:08:28	2014-02-17 19:26:28	2014-02-17 19:44:28	2014-02-17 20:02:28	2014-02-17 20:20:28	2014-02-17 20:38:28	2014-02-17 20:56:28	2014-02-17 21:14:28	2014-02-17 21:32:28	2014-02-17 21:50:28	2014-02-17 22:08:28	2014-02-17 22:26:28	2014-02-17 22:44:28	2014-02-17 23:02:28	2014-02-17 23:20:28	2014-02-17 23:38:28	2014-02-17 23:56:28	2014-02-18 00:14:28	2014-02-18 00:32:28	2014-02-18 00:50:28	2014-02-18 01:08:28	2014-02-18 01:26:28	2014-02-18 01:44:28	2014-02-18 02:02:28	2014-02-18 02:20:28	2014-02-18 02:38:28	2014-02-18 02:56:28	2014-02-18 03:14:28	2014-02-18 03:32:28	2014-02-18 03:50:28	2014-02-18 04:08:28	2014-02-18 04:26:28	2014-02-18 04:44:28	2014-02-18 05:02:28
AAV-Cre LepRb-CON mPOA1	2013-10-07	Male	0.558468	0.543143	0.489524	0.431693	0.550057	0.3925	0.54686	0.431856	0.450551	0.585945	0.439868	0.585978	0.517234	0.621175	0.498352	0.460614	0.614091	0.536268	0.573616	0.637136	0.595532	0.594484	0.614509	0.630617	0.529711	0.449412	0.437043	0.512906	0.493142	0.546523	0.536473	0.584601	0.542796	0.472064	0.508633	0.445572	0.495793	0.474678	0.482501	0.547072	0.526231	0.47731	0.488767	0.686706	0.488418	0.573241	0.500833
AAV-Cre LepRb-CON mPOA2	2013-10-07	Male	0.715529	0.647488	0.591842	0.500638	0.441897	0.434532	0.398541	0.535824	0.376597	0.398021	0.518799	0.48492	0.463096	0.424408	0.594153	0.418983	0.384751	0.463841	0.42821	0.471405	0.628829	0.566705	0.537235	0.639392	0.476539	0.461117	0.455391	0.53153	0.540727	0.645777	0.485693	0.50858	0.507064	0.509109	0.491394	0.453981	0.47785	0.450378	0.603387	0.506691	0.450976	0.43141	0.423254	0.44609	0.448823	0.501185	0.476427
AAV-Cre LepRb-CON mPOA3	2013-10-28	Male	0.528497	0.489383	0.492959	0.3989	0.426392	0.362661	0.468033	0.327466	0.401424	0.391588	0.558138	0.368801	0.368898	0.55224	0.520923	0.432263	0.40572	0.551524	0.488316	0.389471	0.421999	0.411923	0.499895	0.455141	0.441372	0.45945	0.533807	0.605346	0.601386	0.489948	0.431765	0.455042	0.473394	0.517032	0.475376	0.456531	0.498621	0.463504	0.592337	0.47775	0.500037	0.481149	0.444103	0.51723	0.523246	0.445632	0.428279
AAV-Cre LepRb-CON mPOA4	2013-10-28	Male	0.643112	0.568543	0.501275	0.418413	0.415795	0.435229	0.424997	0.343567	0.35188	0.369286	0.520607	0.436179	0.52538	0.406852	0.572136	0.44559	0.428964	0.455135	0.542244	0.443008	0.451322	0.412319	0.522596	0.52176	0.440251	0.579128	0.427769	0.497152	0.403202	0.388056	0.420064	0.382331	0.583764	0.417193	0.546585	0.385394	0.496167	0.421578	0.419571	0.388591	0.554173	0.511466	0.523816	0.471526	0.43055	0.488532	0.463844
AAV-Cre LepRb-CON mPOA5	2013-10-28	Female	0.671411	0.641893	0.673794	0.628126	0.54024	0.642815	0.486444	0.461651	0.676776	0.477501	0.536221	0.529273	0.49958	0.474682	0.540426	0.445358	0.54039	0.551579	0.619628	0.476336	0.483519	0.595141	0.516142	0.685861	0.688796	0.675005	0.649609	0.47911	0.485103	0.521234	0.510756	0.688422	0.652697	0.593143	0.584335	0.479627	0.640603	0.566912	0.492737	0.634903	0.454637	0.537502	0.554168	0.475092	0.509869	0.567475	0.577208
AAV-Cre LepRb-CON mPOA6	2013-10-28	Female	0.500386	0.51904	0.593844	0.440076	0.391855	0.359492	0.45223	0.351322	0.4458	0.377175	0.388166	0.605537	0.536658	0.560547	0.649669	0.637972	0.54148	0.445143	0.401043	0.563267	0.427476	0.475231	0.442134	0.44431	0.519047	0.441652	0.445842	0.609106	0.52759	0.551914	0.435779	0.572909	0.409472	0.55134	0.576482	0.477665	0.415266	0.55514	0.490061	0.502027	0.453116	0.573893	0.441696	0.580072	0.415646	0.421941	0.522954
AAV-Cre LepRb-KO mPOA1	2013-10-07	Male	0.712514	0.557416	0.676709	0.556166	0.487815	0.442292	0.558488	0.462035	0.400183	0.506945	0.489975	0.400468	0.606004	0.43048	0.595227	0.406955	0.464318	0.441613	0.499416	0.426167	0.603769	0.477329	0.582072	0.440519	0.43006	0.567264	0.576812	0.373837	0.540444	0.446118	0.596608	0.481688	0.431443	0.491641	0.47597	0.525931	0.46913	0.490258	0.471977	0.474373	0.589292	0.586797	0.588035	0.554837	0.530091	0.587847	0.489076
AAV-Cre LepRb-KO mPOA2	2013-10-07	Male	0.740424	0.642798	0.699221	0.567178	0.56352	0.505717	0.41284	0.418159	0.430689	0.469899	0.625898	0.407842	0.533264	0.455602	0.637683	0.552959	0.423845	0.414431	0.580874	0.413229	0.554109	0.617524	0.547174	0.693348	0.552727	0.538546	0.435209	0.442767	0.514242	0.638722	0.525688	0.478649	0.4562	0.614951	0.532955	0.499038	0.582459	0.626728	0.551313	0.56052	0.558096	0.704791	0.57499	0.569852	0.671103	0.582455	0.591449
AAV-Cre LepRb-KO mPOA3	2013-10-07	Male	0.734649	0.647781	0.660788	0.642451	0.610649	0.529542	0.667974	0.480707	0.411425	0.409974	0.615494	0.549436	0.74322	0.577173	0.656168	0.56196	0.619343	0.568379	0.580283	0.710371	0.668955	0.700587	0.770312	0.659277	0.634896	0.582326	0.624827	0.534249	0.65833	0.62195	0.808671	0.750491	0.701033	0.655919	0.575858	0.539469	0.467186	0.602093	0.513087	0.505456	0.733206	0.560413	0.47049	0.508074	0.479338	0.655554	0.603889
AAV-Cre LepRb-KO mPOA4	2013-10-28	Male	0.704914	0.56055	0.575429	0.575704	0.441342	0.394278	0.548865	0.455476	0.462789	0.551682	0.53971	0.37811	0.386815	0.558494	0.506858	0.453481	0.511617	0.598976	0.698687	0.593833	0.68403	0.64418	0.688089	0.621223	0.719762	0.754712	0.71571	0.612948	0.723049	0.615054	0.627164	0.618471	0.635288	0.638254	0.604321	0.562889	0.578551	0.771539	0.528276	0.626483	0.605619	0.681386	0.59442	0.574282	0.546224	0.538833	0.501013
AAV-Cre LepRb-KO mPOA5	2013-10-28	Male	0.562159	0.531566	0.530321	0.49041	0.481769	0.469347	0.359626	0.365017	0.537722	0.353897	0.530863	0.381026	0.554098	0.552986	0.451008	0.546856	0.45911	0.595303	0.428155	0.603162	0.51961	0.61579	0.596627	0.521999	0.398429	0.40705	0.613284	0.552674	0.636096	0.602206	0.473374	0.447757	0.424757	0.507315	0.388527	0.372987	0.591372	0.620394	0.570265	0.378885	0.413795	0.45299	0.398704	0.488134	0.425336	0.376195	0.590653
AAV-Cre LepRb-KO mPOA6	2013-10-07	Female	0.548283	0.512438	0.475565	0.389273	0.479088	0.403364	0.383223	0.357569	0.441382	0.502275	0.474133	0.537519	0.504726	0.510146	0.495298	0.552482	0.544995	0.477424	0.573586	0.533061	0.551216	0.590307	0.558359	0.549071	0.604733	0.506569	0.546137	0.46766	0.503125	0.628859	0.660961	0.622149	0.550053	0.53156	0.469407	0.588411	0.4496	0.558918	0.539444	0.461572	0.520511	0.463763	0.46801	0.546493	0.524994	0.470251	0.450967
AAV-Cre LepRb-KO mPOA7	2013-10-28	Female	0.482874	0.398291	0.460852	0.442472	0.347872	0.340949	0.322852	0.51507	0.358512	0.383933	0.507348	0.382047	0.501733	0.550176	0.389368	0.504886	0.431042	0.402681	0.531582	0.509219	0.508487	0.537561	0.509557	0.43977	0.447944	0.393275	0.557683	0.545932	0.491473	0.505613	0.484945	0.503651	0.481629	0.407332	0.411908	0.409809	0.41842	0.429417	0.397766	0.394993	0.440863	0.489575	0.447771	0.419907	0.518013	0.496937	0.562438
AAV-Cre LepRb-KO mPOA8	2013-10-28	Female	0.512142	0.47759	0.462817	0.391328	0.448654	0.375679	0.511661	0.45505	0.482282	0.4455	0.494501	0.438468	0.641621	0.617401	0.518151	0.477105	0.501948	0.489824	0.481086	0.676244	0.498274	0.471157	0.467221	0.489	0.573246	0.535279	0.634236	0.596153	0.518535	0.487565	0.482711	0.477534	0.584519	0.653562	0.550194	0.520123	0.454348	0.464263	0.436573	0.421781	0.461408	0.462915	0.507144	0.538604	0.496452	0.51339	0.451711
AAV-Cre LepRb-KO mPOA9	2013-10-28	Female	0.617013	0.531543	0.530483	0.533594	0.482734	0.613501	0.61808	0.502181	0.518842	0.512347	0.598783	0.645446	0.662971	0.683214	0.502869	0.617193	0.517533	0.526172	0.672736	0.656964	0.538221	0.673674	0.527032	0.516332	0.536315	0.658737	0.673392	0.582055	0.6225	0.532642	0.538397	0.575045	0.561316	0.514097	0.636451	0.647676	0.498009	0.548423	0.60312	0.501738	0.564188	0.533705	0.628937	0.567855	0.518637	0.627585	0.505395
--> Data from 2/18-19/2014 and 2/20-21/2014 were averaged.
< Week 5 Energy Expenditure [kcal/h] >			2014-03-03																														2014-03-04
Animal ID	DOB	Gender	2014-03-03 15:01:58	2014-03-03 15:19:58	2014-03-03 15:37:58	2014-03-03 15:55:58	2014-03-03 16:13:58	2014-03-03 16:31:58	2014-03-03 16:49:58	2014-03-03 17:07:58	2014-03-03 17:25:58	2014-03-03 17:43:58	2014-03-03 18:01:58	2014-03-03 18:19:58	2014-03-03 18:37:58	2014-03-03 18:55:58	2014-03-03 19:13:58	2014-03-03 19:31:58	2014-03-03 19:49:58	2014-03-03 20:07:58	2014-03-03 20:25:58	2014-03-03 20:43:58	2014-03-03 21:01:58	2014-03-03 21:19:58	2014-03-03 21:37:58	2014-03-03 21:55:58	2014-03-03 22:13:58	2014-03-03 22:31:58	2014-03-03 22:49:58	2014-03-03 23:07:58	2014-03-03 23:25:58	2014-03-03 23:43:58	2014-03-04 00:01:58	2014-03-04 00:19:58	2014-03-04 00:37:58	2014-03-04 00:55:58	2014-03-04 01:13:58	2014-03-04 01:31:58	2014-03-04 01:49:58	2014-03-04 02:07:58	2014-03-04 02:25:58	2014-03-04 02:43:58	2014-03-04 03:01:58	2014-03-04 03:19:58	2014-03-04 03:37:58	2014-03-04 03:55:58	2014-03-04 04:13:58	2014-03-04 04:31:58	2014-03-04 04:49:58
AAV-Cre LepRb-CON mPOA1	2013-10-07	Male	0.617678	0.431931	0.538065	0.466723	0.422356	0.425078	0.425737	0.443215	0.479388	0.60347	0.440557	0.520284	0.600763	0.605275	0.4806	0.60577	0.612292	0.493529	0.564932	0.629885	0.571104	0.539828	0.594123	0.590307	0.548232	0.54287	0.611193	0.499392	0.621004	0.563948	0.54368	0.481296	0.609316	0.447887	0.421492	0.526775	0.432269	0.532321	0.551813	0.446491	0.57764	0.433357	0.422868	0.572509	0.50354	0.424593	0.456502
AAV-Cre LepRb-CON mPOA2	2013-10-07	Male	0.756067	0.590074	0.401709	0.530428	0.467531	0.421758	0.56967	0.424778	0.399282	0.497505	0.48174	0.435229	0.64295	0.520438	0.622256	0.65586	0.615525	0.500687	0.574617	0.533975	0.458025	0.54483	0.465694	0.616557	0.518067	0.574422	0.551072	0.482272	0.561935	0.59262	0.475712	0.524927	0.530083	0.448489	0.624272	0.481414	0.49271	0.439777	0.464151	0.56761	0.4056	0.412887	0.476692	0.46752	0.43386	0.514532	0.39915
AAV-Cre LepRb-CON mPOA3	2013-10-28	Male	0.483044	0.482724	0.357013	0.377624	0.397819	0.40164	0.359343	0.369661	0.368388	0.510787	0.314852	0.396085	0.437302	0.500548	0.495251	0.388275	0.401611	0.53768	0.507205	0.405394	0.414863	0.538465	0.45992	0.413431	0.409866	0.444659	0.472401	0.536425	0.463734	0.481766	0.433542	0.448813	0.53067	0.477316	0.442404	0.455112	0.582985	0.455758	0.477897	0.481624	0.423052	0.433759	0.392608	0.389757	0.459431	0.400751	0.42851
AAV-Cre LepRb-CON mPOA4	2013-10-28	Male	0.652492	0.543708	0.406978	0.412356	0.381052	0.405294	0.363092	0.358403	0.371081	0.356797	0.437097	0.540971	0.369931	0.562558	0.415811	0.45246	0.386575	0.373273	0.571074	0.428997	0.493728	0.559547	0.454995	0.472544	0.372047	0.406615	0.464567	0.562696	0.373865	0.49229	0.554296	0.445068	0.445217	0.361467	0.404312	0.386604	0.386171	0.361928	0.428546	0.352348	0.338762	0.500071	0.34442	0.391514	0.491563	0.346618	0.4601
AAV-Cre LepRb-CON mPOA5	2013-10-28	Female	0.668377	0.583651	0.552129	0.475089	0.388815	0.357766	0.541628	0.488269	0.410576	0.554779	0.450906	0.407728	0.576341	0.556183	0.424583	0.551758	0.402416	0.398005	0.381579	0.568403	0.523906	0.400501	0.508707	0.393914	0.421397	0.559855	0.531948	0.478296	0.501605	0.427177	0.413881	0.434465	0.436978	0.451877	0.533342	0.386654	0.506951	0.438929	0.371696	0.422954	0.425582	0.527176	0.415919	0.387389	0.450282	0.413928	0.453181
AAV-Cre LepRb-CON mPOA6	2013-10-28	Female	0.491939	0.494796	0.446698	0.38564	0.470681	0.347497	0.494991	0.372593	0.502747	0.418108	0.407922	0.408652	0.372892	0.515818	0.39871	0.379657	0.414603	0.435731	0.380993	0.444002	0.378745	0.405961	0.546605	0.51885	0.511026	0.433941	0.468014	0.414207	0.379059	0.373406	0.519479	0.519877	0.48801	0.36384	0.507743	0.37884	0.377876	0.354446	0.436596	0.395007	0.424965	0.473668	0.343156	0.346081	0.352775	0.346279	0.418732
AAV-Cre LepRb-KO mPOA1	2013-10-07	Male	0.762269	0.652022	0.517501	0.545271	0.418663	0.465762	0.604024	0.498709	0.427423	0.426492	0.537375	0.432855	0.553901	0.454674	0.56407	0.433512	0.485076	0.491295	0.562758	0.409186	0.569091	0.447371	0.488805	0.462596	0.490324	0.627827	0.440594	0.417551	0.476023	0.440333	0.43919	0.407516	0.40594	0.39174	0.427127	0.496186	0.391324	0.370874	0.393634	0.486406	0.407432	0.390422	0.421573	0.379632	0.390818	0.398512	0.492544
AAV-Cre LepRb-KO mPOA2	2013-10-07	Male	0.725836	0.638105	0.575659	0.426947	0.569622	0.446002	0.404493	0.412856	0.497646	0.447677	0.618872	0.440296	0.547279	0.491251	0.535148	0.460201	0.505172	0.597177	0.429681	0.441774	0.545976	0.496755	0.640469	0.494714	0.511179	0.495681	0.465595	0.521608	0.481734	0.525353	0.520245	0.550945	0.506556	0.484949	0.648778	0.46094	0.438475	0.384985	0.416428	0.384783	0.404521	0.460213	0.461746	0.429225	0.433369	0.539059	0.467248
AAV-Cre LepRb-KO mPOA3	2013-10-07	Male	0.770185	0.615984	0.500953	0.483376	0.491009	0.413857	0.420472	0.388693	0.477591	0.408669	0.405596	0.526503	0.435716	0.593731	0.462213	0.457651	0.456829	0.508752	0.491171	0.434714	0.589817	0.460324	0.439735	0.440651	0.453326	0.410684	0.471799	0.600027	0.419372	0.502165	0.427657	0.433717	0.619618	0.42625	0.493197	0.379024	0.490644	0.452881	0.422322	0.417291	0.425669	0.411164	0.543102	0.447218	0.486686	0.406337	0.446669
AAV-Cre LepRb-KO mPOA4	2013-10-28	Male	0.536729	0.476297	0.459272	0.404862	0.396181	0.389493	0.386622	0.611833	0.447484	0.39143	0.441198	0.41817	0.441448	0.461472	0.542036	0.485173	0.483743	0.456123	0.591268	0.45	0.444249	0.428395	0.471048	0.41715	0.542474	0.548107	0.552331	0.47429	0.460891	0.396453	0.422979	0.429588	0.4631	0.38761	0.548974	0.402711	0.403087	0.360535	0.391788	0.39434	0.536682	0.391836	0.390207	0.387929	0.376441	0.550028	0.531304
AAV-Cre LepRb-KO mPOA5	2013-10-28	Male	0.52457	0.524405	0.405861	0.39401	0.379137	0.383373	0.410546	0.397148	0.364943	0.413773	0.406836	0.341718	0.638721	0.5745	0.458541	0.481616	0.553441	0.531665	0.563266	0.489542	0.469868	0.559783	0.449408	0.637168	0.584483	0.445298	0.438572	0.396962	0.607384	0.586394	0.528703	0.530801	0.474895	0.444075	0.563867	0.367051	0.401366	0.396486	0.351968	0.513419	0.406539	0.369728	0.372419	0.385069	0.550412	0.501787	0.54184
AAV-Cre LepRb-KO mPOA6	2013-10-07	Female	0.498424	0.492734	0.391341	0.459831	0.400397	0.450928	0.442754	0.366898	0.393234	0.395316	0.385164	0.505427	0.522046	0.491689	0.503102	0.394721	0.396919	0.527576	0.546186	0.487048	0.396305	0.391069	0.391147	0.441583	0.569091	0.53693	0.456153	0.417307	0.515613	0.514158	0.51418	0.403355	0.466212	0.390676	0.386054	0.41437	0.399198	0.395999	0.432327	0.423742	0.476375	0.395836	0.379084	0.398794	0.478534	0.370958	0.541282
AAV-Cre LepRb-KO mPOA7	2013-10-28	Female	0.472878	0.405892	0.36558	0.374095	0.442807	0.369841	0.359668	0.48199	0.403902	0.415338	0.393378	0.510797	0.518891	0.401155	0.524459	0.398872	0.389364	0.515803	0.427081	0.393968	0.430679	0.42259	0.490013	0.438569	0.446621	0.494343	0.409151	0.46466	0.474494	0.484408	0.435385	0.460408	0.378534	0.346667	0.35697	0.342481	0.379706	0.421631	0.332153	0.347066	0.405938	0.490369	0.368582	0.434956	0.410111	0.483521	0.38202
AAV-Cre LepRb-KO mPOA8	2013-10-28	Female	0.49591	0.483956	0.442415	0.431731	0.358694	0.455554	0.369713	0.368068	0.532974	0.439729	0.472328	0.437612	0.46594	0.474139	0.41373	0.399074	0.541547	0.54042	0.471214	0.43205	0.414903	0.377865	0.376174	0.397036	0.560856	0.525212	0.504847	0.468609	0.370067	0.522403	0.42202	0.392879	0.549384	0.466803	0.44891	0.392554	0.411795	0.405347	0.554777	0.412926	0.535126	0.436855	0.408465	0.523766	0.388669	0.430043	0.492624
AAV-Cre LepRb-KO mPOA9	2013-10-28	Female	0.457801	0.467642	0.403815	0.375051	0.358855	0.37369	0.501485	0.499598	0.452125	0.435632	0.474776	0.431777	0.535938	0.469982	0.524166	0.449804	0.386838	0.383371	0.511913	0.527142	0.526543	0.479446	0.384788	0.400514	0.474255	0.434921	0.373	0.378455	0.433681	0.387316	0.371621	0.529524	0.391375	0.384871	0.419807	0.383806	0.355152	0.381241	0.472937	0.515495	0.395	0.398043	0.402544	0.428063	0.50525	0.458097	0.383228
--> Data from 3/4-6/2014 and 3/12-13/2014 were averaged.
< Week 10 Energy Expenditure [kcal/h] >			2014-04-07																																								2014-04-08
Animal ID	DOB	Gender	2014-04-07 12:11:13	2014-04-07 12:29:13	2014-04-07 12:47:13	2014-04-07 13:05:13	2014-04-07 13:23:13	2014-04-07 13:41:13	2014-04-07 13:59:13	2014-04-07 14:17:13	2014-04-07 14:35:13	2014-04-07 14:53:13	2014-04-07 15:11:13	2014-04-07 15:29:13	2014-04-07 15:47:13	2014-04-07 16:05:13	2014-04-07 16:23:13	2014-04-07 16:41:13	2014-04-07 16:59:13	2014-04-07 17:17:13	2014-04-07 17:35:13	2014-04-07 17:53:13	2014-04-07 18:11:13	2014-04-07 18:29:13	2014-04-07 18:47:13	2014-04-07 19:05:13	2014-04-07 19:23:13	2014-04-07 19:41:13	2014-04-07 19:59:13	2014-04-07 20:17:13	2014-04-07 20:35:13	2014-04-07 20:53:13	2014-04-07 21:11:13	2014-04-07 21:29:13	2014-04-07 21:47:13	2014-04-07 22:05:13	2014-04-07 22:23:13	2014-04-07 22:41:13	2014-04-07 22:59:13	2014-04-07 23:17:13	2014-04-07 23:35:13	2014-04-07 23:53:13	2014-04-08 00:11:13	2014-04-08 00:29:13	2014-04-08 00:47:13	2014-04-08 01:05:13	2014-04-08 01:23:13	2014-04-08 01:41:13	2014-04-08 01:59:13
AAV-Cre LepRb-CON mPOA1	2013-10-07	Male	0.614129	0.440486	0.514774	0.405368	0.432664	0.419965	0.491739	0.433841	0.444338	0.409662	0.472238	0.449142	0.399695	0.431441	0.42407	0.393423	0.599692	0.526223	0.431722	0.472915	0.438383	0.44769	0.60763	0.454171	0.464141	0.488596	0.493708	0.490132	0.576779	0.627801	0.487111	0.477965	0.639254	0.512954	0.46447	0.480419	0.457007	0.517298	0.413938	0.456184	0.467222	0.620394	0.462735	0.442862	0.460869	0.497008	0.459278
AAV-Cre LepRb-CON mPOA2	2013-10-07	Male	0.522897	0.504542	0.56536	0.514976	0.504501	0.445522	0.419015	0.414371	0.573906	0.481958	0.415413	0.444295	0.428171	0.456127	0.480062	0.555035	0.484755	0.636795	0.441288	0.440261	0.450089	0.450408	0.612938	0.475972	0.438395	0.512664	0.487097	0.470905	0.491711	0.473457	0.517407	0.580325	0.568259	0.438745	0.486495	0.457526	0.548689	0.434256	0.584493	0.455196	0.42156	0.536093	0.562728	0.466285	0.522699	0.510509	0.457714
AAV-Cre LepRb-CON mPOA3	2013-10-28	Male	0.526398	0.473217	0.430569	0.415469	0.419819	0.375768	0.408147	0.389273	0.404098	0.416507	0.369576	0.378568	0.387469	0.361656	0.366295	0.46731	0.352104	0.376657	0.375977	0.341695	0.400337	0.365472	0.401475	0.389782	0.431709	0.418554	0.523013	0.465014	0.443136	0.530426	0.399191	0.462365	0.475191	0.414783	0.42203	0.437335	0.45685	0.44056	0.491995	0.459023	0.464229	0.592473	0.556631	0.45499	0.432767	0.487548	0.492769
AAV-Cre LepRb-CON mPOA4	2013-10-28	Male	0.529976	0.519191	0.437953	0.412656	0.417547	0.389768	0.370993	0.384384	0.540001	0.378226	0.365976	0.453718	0.359302	0.353315	0.430384	0.342248	0.349032	0.444179	0.348787	0.343264	0.354696	0.508818	0.327621	0.561428	0.452892	0.440056	0.49106	0.472757	0.510378	0.481625	0.418134	0.431213	0.455258	0.584881	0.414789	0.511114	0.520176	0.448903	0.581677	0.484907	0.516658	0.441049	0.473505	0.39834	0.420125	0.425189	0.530996
AAV-Cre LepRb-CON mPOA5	2013-10-28	Female	0.632586	0.535665	0.448504	0.529404	0.401293	0.468547	0.366484	0.433833	0.393423	0.382487	0.398851	0.408986	0.402084	0.395738	0.523069	0.400439	0.424471	0.412824	0.557351	0.436585	0.418718	0.429914	0.568299	0.432252	0.603371	0.476504	0.576983	0.488685	0.531615	0.507775	0.454261	0.459456	0.440452	0.527542	0.476103	0.562464	0.469136	0.476832	0.608909	0.556968	0.549732	0.420683	0.491113	0.422804	0.437835	0.481946	0.572468
AAV-Cre LepRb-CON mPOA6	2013-10-28	Female	0.545207	0.483168	0.469998	0.491374	0.437434	0.455275	0.401904	0.391165	0.413349	0.449717	0.387389	0.449721	0.503496	0.447786	0.446613	0.449551	0.447322	0.380885	0.405203	0.376828	0.539946	0.393531	0.390823	0.544975	0.423423	0.522359	0.566558	0.436804	0.448234	0.427872	0.557641	0.543183	0.423771	0.401155	0.501163	0.518683	0.491907	0.383321	0.447314	0.416612	0.545801	0.460386	0.408129	0.520339	0.407716	0.428064	0.523487
AAV-Cre LepRb-KO mPOA1	2013-10-07	Male	0.549031	0.492656	0.507719	0.438594	0.454112	0.4402	0.541803	0.460953	0.409418	0.411399	0.46166	0.527828	0.418343	0.439195	0.372135	0.527623	0.40401	0.417322	0.47473	0.426152	0.429416	0.417924	0.387442	0.566679	0.458719	0.556546	0.507654	0.486514	0.552603	0.551836	0.449959	0.573759	0.381085	0.462052	0.549665	0.428423	0.441733	0.514961	0.518891	0.426585	0.451506	0.424947	0.433115	0.416849	0.442462	0.507094	0.461817
AAV-Cre LepRb-KO mPOA2	2013-10-07	Male	0.729776	0.622721	0.564931	0.484916	0.535475	0.443094	0.421196	0.442631	0.449472	0.46223	0.450268	0.443951	0.39287	0.398681	0.441535	0.432746	0.438907	0.384696	0.495612	0.534489	0.378769	0.422902	0.405829	0.433901	0.476678	0.466085	0.44805	0.444157	0.630115	0.448499	0.433477	0.468794	0.619583	0.403141	0.470048	0.520836	0.477878	0.611694	0.466166	0.560835	0.535788	0.483627	0.543932	0.527904	0.577402	0.525558	0.47043
AAV-Cre LepRb-KO mPOA3	2013-10-07	Male	0.794841	0.604422	0.63484	0.565618	0.57515	0.444434	0.528666	0.392253	0.415425	0.437703	0.414109	0.463558	0.422467	0.437624	0.431574	0.38944	0.54837	0.480034	0.389437	0.39937	0.423991	0.406525	0.535502	0.417422	0.509737	0.556675	0.596672	0.483038	0.479228	0.587909	0.486464	0.408234	0.461245	0.57175	0.413801	0.528822	0.570921	0.597839	0.407194	0.441343	0.563085	0.439505	0.463948	0.532697	0.482301	0.527525	0.426658
AAV-Cre LepRb-KO mPOA4	2013-10-28	Male	0.604981	0.523369	0.443674	0.553287	0.519049	0.440829	0.387535	0.413106	0.44802	0.43934	0.405367	0.447729	0.375581	0.401691	0.422171	0.571554	0.430513	0.42224	0.448281	0.46842	0.433303	0.403878	0.406956	0.544566	0.447186	0.542273	0.582865	0.381046	0.415551	0.463149	0.393784	0.566508	0.469208	0.388546	0.518816	0.497772	0.600528	0.588045	0.510357	0.461468	0.591887	0.570029	0.407651	0.415796	0.464031	0.416921	0.432891
AAV-Cre LepRb-KO mPOA5	2013-10-28	Male	0.443133	0.522523	0.430436	0.453908	0.419528	0.418209	0.402313	0.430316	0.402022	0.421382	0.415334	0.411653	0.381774	0.442036	0.481541	0.447091	0.402027	0.454516	0.395318	0.370654	0.423121	0.60741	0.437599	0.423845	0.379919	0.585924	0.545129	0.417229	0.472371	0.613341	0.510378	0.569801	0.502223	0.492643	0.463739	0.43287	0.402151	0.644133	0.555135	0.533245	0.596962	0.558458	0.617167	0.586627	0.474535	0.514683	0.40087
AAV-Cre LepRb-KO mPOA6	2013-10-07	Female	0.553119	0.511251	0.44403	0.504303	0.446511	0.537378	0.448741	0.512609	0.400133	0.403946	0.500424	0.435412	0.453129	0.425501	0.530555	0.541513	0.410407	0.412528	0.400964	0.432508	0.430439	0.435988	0.560193	0.54108	0.516012	0.473837	0.473361	0.421835	0.487089	0.509096	0.55631	0.435729	0.488096	0.430479	0.458486	0.455893	0.457444	0.580657	0.44513	0.432997	0.490567	0.450338	0.582402	0.61871	0.555527	0.564595	0.418105
AAV-Cre LepRb-KO mPOA7	2013-10-28	Female	0.528555	0.445693	0.450337	0.412407	0.460781	0.41894	0.400917	0.352895	0.344278	0.34401	0.466622	0.3332	0.34684	0.414949	0.365262	0.419818	0.316833	0.363375	0.462017	0.395495	0.533695	0.468728	0.396396	0.526743	0.444872	0.443344	0.498977	0.409741	0.511026	0.447097	0.394007	0.42902	0.404433	0.415927	0.400015	0.425908	0.405089	0.462012	0.533221	0.544284	0.383872	0.543028	0.488942	0.40907	0.437834	0.37163	0.511887
AAV-Cre LepRb-KO mPOA8	2013-10-28	Female	0.434425	0.393082	0.389986	0.379545	0.418901	0.382817	0.412209	0.404854	0.332516	0.330039	0.337697	0.365368	0.494903	0.337951	0.481239	0.383848	0.342901	0.467395	0.410189	0.462067	0.35992	0.380702	0.387597	0.461282	0.529646	0.403265	0.521991	0.421717	0.377797	0.516539	0.472027	0.464943	0.37344	0.434012	0.517691	0.458334	0.426817	0.388013	0.535771	0.492266	0.368953	0.351982	0.432653	0.376798	0.41673	0.355981	0.398006
AAV-Cre LepRb-KO mPOA9	2013-10-28	Female	0.535291	0.498632	0.403998	0.491866	0.384952	0.408514	0.428247	0.412083	0.366712	0.362923	0.441847	0.386325	0.387957	0.49735	0.503778	0.377607	0.477751	0.431203	0.394275	0.565706	0.51424	0.462657	0.403555	0.513202	0.446108	0.54258	0.518253	0.470894	0.406151	0.401893	0.543422	0.530513	0.506004	0.407738	0.460249	0.457848	0.489745	0.43886	0.540285	0.459132	0.473504	0.449233	0.470717	0.487054	0.405553	0.435708	0.492392
--> Data from 4/8-10/2014 and 4/11-12/2014 were averaged.
< 24hr Energy Expenditure [kcal/h/kg BW] >			Week
Animal ID	DOB	Gender	-3	3	5	10
AAV-Cre LepRb-CON mPOA1	2013-10-07	Male	17.3119	16.6422	15.8449	14.7263
AAV-Cre LepRb-CON mPOA2	2013-10-07	Male	14.5114	15.356	14.9608	12.3814
AAV-Cre LepRb-CON mPOA3	2013-10-28	Male	19.0136	17.0155	16.496	15.7807
AAV-Cre LepRb-CON mPOA4	2013-10-28	Male	18.8295	18.2133	14.6781	14.5403
AAV-Cre LepRb-CON mPOA5	2013-10-28	Female	20.3647	22.0078	18.3148	17.7746
AAV-Cre LepRb-CON mPOA6	2013-10-28	Female	24.4694	22.6891	18.2075	18.2529
Mean	All (n=6)		19.0834	18.654	16.417	15.576
	Male (n=4)		1.65472	1.50554	0.783747	1.0964
	Female (n=2)		17.4166	16.8067	15.495	14.3572
SEM	All (n=6)		1.04075	0.588335	0.416046	0.712974
	Male (n=4)		22.417	22.3484	18.2612	18.0138
	Female (n=2)		2.05236	0.340693	0.0536346	0.239162
AAV-Cre LepRb-KO mPOA1	2013-10-07	Male	17.4273	16.1202	14.7732	13.4674
AAV-Cre LepRb-KO mPOA2	2013-10-07	Male	16.3731	17.314	14.4599	14.0063
AAV-Cre LepRb-KO mPOA3	2013-10-07	Male	16.1535	19.3584	15.8797	15.3537
AAV-Cre LepRb-KO mPOA4	2013-10-28	Male	22.1921	20.6176	17.1631	15.5216
AAV-Cre LepRb-KO mPOA5	2013-10-28	Male	18.95	17.7395	16.0137	15.7625
AAV-Cre LepRb-KO mPOA6	2013-10-07	Female	20.8825	21.301	18.7611	18.3081
AAV-Cre LepRb-KO mPOA7	2013-10-28	Female	19.5168	19.0188	18.9826	17.8957
AAV-Cre LepRb-KO mPOA8	2013-10-28	Female	22.135	21.8169	17.1338	17.3833
AAV-Cre LepRb-KO mPOA9	2013-10-28	Female	24.7972	25.3141	19.8475	19.3204
Mean	All (n=9)		19.8253	19.8445	17.0016	16.3354
	Male (n=5)		0.977421	0.929079	0.632714	0.666032
	Female (n=4)		18.2192	18.2299	15.6579	14.8223
SEM	All (n=9)		1.10951	0.790725	0.482663	0.455911
	Male (n=5)		21.8329	21.8627	18.6813	18.2269
	Female (n=4)		1.12345	1.30121	0.566562	0.41066
[truncated: 735 more columns]

## Sheet: Figure 4F
< Ad lib fed - Energy Expenditure [kcal/h/kg BW] >
	Day 1																																Day 2
Animal ID	2013-08-11 11:07:11	2013-08-11 11:22:11	2013-08-11 11:37:11	2013-08-11 11:51:11	2013-08-11 12:06:11	2013-08-11 12:20:11	2013-08-11 12:35:11	2013-08-11 12:50:11	2013-08-11 13:04:11	2013-08-11 13:19:11	2013-08-11 13:34:11	2013-08-11 13:48:11	2013-08-11 14:03:11	2013-08-11 14:17:11	2013-08-11 14:32:11	2013-08-11 14:47:11	2013-08-11 15:01:11	2013-08-11 15:16:11	2013-08-11 15:31:11	2013-08-11 15:45:11	2013-08-11 16:00:11	2013-08-11 16:14:11	2013-08-11 16:29:11	2013-08-11 16:44:11	2013-08-11 16:58:11	2013-08-11 17:13:11	2013-08-11 17:28:11	2013-08-11 17:42:11	2013-08-11 17:57:11	2013-08-11 18:11:11	2013-08-11 18:26:11		2013-08-12 11:01:11	2013-08-12 11:15:11	2013-08-12 11:30:11	2013-08-12 11:44:11	2013-08-12 11:59:11	2013-08-12 12:14:11	2013-08-12 12:28:11	2013-08-12 12:43:11	2013-08-12 12:58:11	2013-08-12 13:12:11	2013-08-12 13:27:11	2013-08-12 13:41:11	2013-08-12 13:56:11	2013-08-12 14:11:11	2013-08-12 14:25:11	2013-08-12 14:40:11	2013-08-12 14:55:11
C57/BL6J #1	9.37999	9.16349	16.7781	15.2813	10.5617	13.7767	14.3091	11.4265	9.17022	9.633	24.2307	17.5493	18.9032	14.5159	18.9268	19.0993	19.2581	16.5027	19.1926	13.6291	12.1857	10.4554	13.8721	12.0405	13.3101	21.9341	22.2042	21.2702	20.4479	21.7288	18.3899		18.0883	20.4497	18.6961	14.0978	13.8958	14.248	14.6636	18.4477	18.2245	18.3813	12.7061	14.9181	14.9579	13.4925	14.1469	22.2215	18.721
C57/BL6J #2	14.5207	12.7557	17.9937	11.8369	13.4678	18.3362	14.3063	14.0279	12.5478	13.6435	22.0608	18.9404	11.8442	14.2075	16.4398	13.7632	14.6281	16.1088	20.1455	14.8011	14.3408	14.4341	14.1535	17.1913	19.7167	15.2212	14.6151	15.1046	14.797	19.6187	15.112		15.7079	14.6984	19.9378	16.5717	14.7598	14.2413	13.5644	16.5583	20.329	20.5588	18.5451	14.8086	15.1114	13.3938	20.0748	19.0488	13.1592
C57/BL6J #3	15.3566	10.1917	12.5627	11.9133	15.2208	13.0516	12.2277	12.9537	10.6325	11.979	21.7669	17.7308	16.3093	13.3486	12.5501	18.3634	17.2926	13.9099	13.7282	13.8253	12.8843	12.936	13.494	12.6492	12.9576	19.2993	18.7964	16.6948	13.1013	13.2145	13.5642		20.1709	16.942	12.6112	13.8249	13.5967	12.3003	18.2361	17.499	13.6291	14.3013	13.4485	15.7699	14.2037	15.4456	13.9866	18.058	17.9884
C57/BL6J #4	12.1475	10.5813	8.10329	11.2367	8.8621	10.8204	11.1594	10.5199	14.5571	8.6402	24.2326	19.8992	18.6695	19.1538	19.4237	19.4354	11.7986	10.8244	12.4489	21.3661	19.2388	14.3061	11.5855	19.613	12.5644	13.5511	21.6097	20.7794	20.7984	18.4195	13.9961		21.0894	19.9862	19.5367	14.5535	13.3373	13.6037	15.6935	13.5064	15.353	17.5485	20.5701	19.5272	13.2499	13.6265	20.54	19.6113	20.089
C57/BL6J #5	12.6956	17.747	21.1046	16.4254	15.4253	13.8381	13.8676	13.8933	14.3878	13.2729	22.1833	20.9446	20.7066	13.8903	14.5018	14.4443	19.9959	15.5898	21.9818	13.7321	16.2395	19.5703	14.8249	15.8392	24.1376	24.1968	23.2341	20.5821	14.4055	16.6356	14.6915		15.8861	21.3893	21.8804	12.3075	15.3832	17.2619	14.6508	14.5157	22.3716	22.1346	19.8834	16.5789	16.1548	15.3146	16.0022	21.5259	14.0669
C57/BL6J #6	12.6142	12.3145	15.1618	18.524	19.175	12.8849	13.6247	13.8634	13.497	13.4252	23.979	18.6598	15.6848	14.5386	14.2164	12.8653	14.0023	21.5206	19.6155	13.8697	13.3477	13.5132	13.5249	14.5912	18.8832	20.2838	14.7263	14.5921	14.4224	13.9169	20.0912		14.2022	14.4742	15.4991	13.1266	23.9135	23.6397	20.703	20.0782	15.8699	14.9929	16.9553	14.8993	14.9676	20.0596	13.3032	14.4003	14.1218
C57/BL6J #7	22.0361	21.6538	18.3137	12.6986	12.1507	13.3273	13.0544	20.0008	19.3688	15.3297	17.9437	14.3949	12.8692	14.4048	13.3013	12.6092	15.3252	21.4279	20.4388	19.0572	14.6439	13.9653	13.7257	13.6164	13.6848	15.8777	22.5853	19.8145	12.4155	14.7142	15.4708		14.3153	12.8755	15.1176	13.4027	14.3108	14.9572	14.5359	15.1502	14.0394	16.8349	21.8631	17.7225	18.936	19.1113	15.2405	12.8459	14.46
C57/BL6J #8	11.92	13.4938	20.5613	19.2955	17.3435	13.0553	12.9594	12.3711	12.0991	17.9665	11.8225	13.5085	20.5273	21.4152	13.5243	14.0079	13.6655	12.5705	13.4147	11.8099	20.3361	21.3053	19.1619	13.4756	13.807	12.2915	14.5336	19.8369	12.8481	14.628	14.811		18.9886	13.0811	15.8284	12.4319	15.5255	14.5506	21.853	20.6736	17.6323	13.7571	13.9182	13.7029	23.6556	20.0314	13.4082	13.5221	13.8095
C57/BL6J #9	12.2975	20.2986	15.8723	12.8758	12.8891	12.5286	11.5613	12.7811	12.584	11.7885	19.1574	20.9268	18.7026	16.6557	13.8227	13.3253	12.8136	13.3126	12.9533	16.7276	10.9302	13.5028	12.7115	14.4613	21.4177	18.5886	14.0662	14.5706	22.2442	17.463	19.6043		14.3245	14.35	15.1613	21.0389	22.7113	13.5586	13.3613	15.4913	18.9933	13.462	20.6286	15.5422	15.5016	15.031	19.9755	20.3937	16.8777
C57/BL6J #10	10.9534	12.4892	11.8505	12.7032	10.4346	12.2303	23.1721	19.7514	18.5351	12.5352	20.6861	13.9635	13.3659	13.3381	14.3476	20.9314	20.1481	16.873	13.1055	14.2388	12.8402	13.2183	13.0652	11.4232	20.3247	14.2621	14.3542	13.3765	14.2688	14.5947	18.4329		18.8113	14.5974	14.99	13.6193	14.6246	14.6332	20.9113	20.1396	14.1498	14.6767	14.3525	14.9833	22.0244	19.1666	13.7074	23.1993	17.6602
< Fasting + Saline or Leptin - Energy Expenditure [kcal/h/kg BW] >														Fasting + Injection
Animal ID	2013-08-20 07:13:21	2013-08-20 07:27:21	2013-08-20 07:42:21	2013-08-20 07:57:21	2013-08-20 08:11:21	2013-08-20 08:26:21	2013-08-20 08:40:21	2013-08-20 08:55:21	2013-08-20 09:10:21	2013-08-20 09:24:21	2013-08-20 09:39:21	2013-08-20 09:54:21	2013-08-20 10:08:21	2013-08-20 10:23:21	2013-08-20 10:37:21	2013-08-20 10:52:21	2013-08-20 11:07:21	2013-08-20 11:21:21	2013-08-20 11:36:21	2013-08-20 11:51:21	2013-08-20 12:05:21	2013-08-20 12:20:21	2013-08-20 12:34:21	2013-08-20 12:49:21	2013-08-20 13:04:21	2013-08-20 13:18:21	2013-08-20 13:33:21	2013-08-20 13:48:21	2013-08-20 14:02:21	2013-08-20 14:17:21	2013-08-20 14:31:21	2013-08-20 14:46:21	2013-08-20 15:01:21	2013-08-20 15:15:21	2013-08-20 15:30:21	2013-08-20 15:45:21	2013-08-20 15:59:21	2013-08-20 16:14:21	2013-08-20 16:28:21	2013-08-20 16:43:21	2013-08-20 16:58:21	2013-08-20 17:12:21	2013-08-20 17:27:21	2013-08-20 17:42:21	2013-08-20 17:56:21	2013-08-20 18:11:21	2013-08-20 18:25:21
C57/BL6J #1	23.1372	21.1287	22.573	16.8844	13.4602	14.7577	22.3563	20.7209	14.6301	15.7726	14.4008	21.9267	19.8236	19.2361	18.0472	13.3357	15.7601	13.8052	14.4358	13.5607	12.3054	13.9085	12.8372	14.2298	22.9797	13.8223	12.4315	12.3148	13.1424	12.6305	16.3403	10.418	12.3566	13.2097	11.5354	12.9176	11.2806	18.5993	17.6599	10.4315	12.9466	12.4365	13.2179	11.0656	13.1453	13.3794	18.5923
C57/BL6J #2	22.0505	12.3506	16.9962	14.7627	13.9699	12.1926	12.7464	13.2443	14.3063	13.0764	20.0603	12.3825	12.7231	19.2108	13.677	17.4041	12.6494	14.559	14.6664	14.7377	19.1764	10.5166	12.7045	12.4352	11.9794	11.6702	16.1368	12.6563	13.3238	12.9889	14.2478	12.2727	15.5545	10.9023	12.9576	13.4544	12.057	12.7901	17.8819	14.408	9.57912	8.36434	12.8138	11.8783	12.4619	13.9796	14.8343
C57/BL6J #3	18.8681	13.0696	16.2206	14.3742	14.6707	13.6618	20.1386	14.7502	13.9043	12.7591	13.9708	13.067	16.0816	17.4702	14.1391	19.4264	15.7131	14.1504	14.9332	15.9043	12.1602	15.1209	12.9699	13.0133	17.8476	11.0844	12.3785	12.5044	13.2807	11.2027	21.0657	16.6524	11.3341	11.5855	11.7015	13.088	14.9799	11.8308	12.9458	12.8003	14.4208	11.405	13.0377	12.7357	13.6126	18.3973	16.5296
C57/BL6J #4	19.6654	12.9691	13.7062	15.3402	14.2666	20.1378	20.7351	18.6064	19.0274	13.8962	12.5146	18.9985	16.0179	22.689	20.0656	16.8139	15.9739	14.9248	15.9094	15.5133	14.2169	17.9594	14.939	12.7832	14.8509	12.7226	13.5629	14.1622	16.2476	10.2838	12.2104	13.2641	13.4986	13.8075	12.7059	11.2482	14.0557	12.9636	22.0436	17.8128	13.8601	9.97109	13.176	13.452	12.3762	10.875	14.6818
C57/BL6J #5	12.0969	14.8423	13.5208	18.9463	12.2083	20.8143	13.4791	13.101	20.7424	20.9036	15.6754	12.3221	24.9628	19.9817	18.2889	13.5077	15.8007	17.4408	11.5607	11.1718	14.4703	13.1626	11.8865	13.2877	14.2402	12.5201	12.2354	12.6834	13.3343	11.8037	15.0353	17.8067	9.84043	12.3619	13.6026	13.1358	13.7716	13.3193	12.9864	19.4467	18.8862	11.4931	10.4075	14.6069	13.6926	14.7991	20.1368
C57/BL6J #6	12.7201	12.9592	19.3388	12.0399	13.4523	12.3508	13.1561	21.0534	18.9974	11.6566	14.6678	13.2341	19.5431	18.641	16.9285	14.2309	14.9726	18.2071	15.0895	14.7336	15.3594	16.9491	17.6385	17.059	16.7663	17.3631	15.253	15.6852	15.0849	15.1504	20.9976	13.6209	13.6216	14.0925	14.0949	15.7012	13.8776	13.2314	14.1114	13.8391	20.2641	16.3146	12.3667	12.0167	13.1773	13.4966	19.1285
C57/BL6J #7	12.0624	18.2237	19.3719	12.0184	12.5026	14.8145	19.3625	14.6174	11.8979	13.7384	13.5155	19.1182	18.5111	19.8959	22.0369	17.1317	13.2466	13.8384	13.6879	12.3715	14.1541	14.0782	12.1788	12.6005	17.4635	12.1694	13.1505	16.0135	12.9346	13.2335	13.5044	12.1839	17.6402	16.6789	10.3289	12.7549	12.8906	13.9723	13.6486	12.785	17.2018	16.5727	12.8026	13.7594	13.7822	13.5526	20.0189
C57/BL6J #8	21.6036	21.5403	19.267	13.2506	15.3198	13.866	14.0844	16.2211	15.0727	16.2654	14.1758	14.3309	19.6631	20.0614	15.4249	15.2871	14.9602	14.589	15.1706	18.5894	14.9839	14.626	15.1165	14.4854	17.8916	14.7825	15.8318	19.3552	11.7571	14.582	14.8866	14.9985	21.3815	16.316	13.2696	14.2129	13.734	14.5542	14.575	11.7689	12.477	14.1718	17.0191	15.5096	11.7112	14.8953	18.4705
C57/BL6J #9	20.3277	14.0082	12.828	12.7763	13.0541	14.8266	20.0335	15.9935	12.4142	14.5071	20.6226	13.0027	18.4196	19.2408	17.4455	13.6341	13.7596	14.8989	14.3059	13.6242	13.8282	14.1461	13.9308	14.9752	14.0097	12.7567	14.5314	14.3675	13.6368	15.343	10.7128	13.7378	15.6912	13.7271	13.143	14.1485	13.5793	13.2087	14.2518	15.9831	10.73	14.4889	12.1168	14.2184	14.7033	15.6708	18.1294
C57/BL6J #10	15.8815	13.5869	20.4516	14.1747	12.9925	13.9838	12.1284	23.5926	23.0936	14.0165	13.1799	18.9863	18.9208	23.9419	15.8865	17.4905	15.0505	18.2556	16.7753	14.8082	14.4067	15.006	16.0376	15.9717	18.0904	14.4095	15.5561	15.93	16.1929	18.0905	14.1437	13.7256	15.4809	13.8792	15.1935	14.4229	13.3138	14.1589	14.2917	14.031	15.7454	22.7885	18.4082	11.4755	13.8915	14.6746	15.1702
< 2 weeks on HFD - Energy Expenditure [kcal/h/kg BW] >
Animal ID	2013-10-10 11:05:20	2013-10-10 11:17:20	2013-10-10 11:30:20	2013-10-10 11:42:20	2013-10-10 11:55:20	2013-10-10 12:07:20	2013-10-10 12:19:20	2013-10-10 12:32:20	2013-10-10 12:44:20	2013-10-10 12:56:20	2013-10-10 13:09:20	2013-10-10 13:21:20	2013-10-10 13:34:20	2013-10-10 13:46:20	2013-10-10 13:58:20	2013-10-10 14:11:20	2013-10-10 14:23:20	2013-10-10 14:35:20	2013-10-10 14:48:20	2013-10-10 15:00:20	2013-10-10 15:13:20	2013-10-10 15:25:20	2013-10-10 15:37:20	2013-10-10 15:50:20	2013-10-10 16:02:20	2013-10-10 16:14:20	2013-10-10 16:27:20	2013-10-10 16:39:20	2013-10-10 16:52:20	2013-10-10 17:04:20	2013-10-10 17:16:20	2013-10-10 17:29:20	2013-10-10 17:41:20	2013-10-10 17:53:20	2013-10-10 18:06:20	2013-10-10 18:18:20	2013-10-10 18:31:20
C57/BL6J #1	17.9277	20.4997	16.176	17.1222	17.1596	16.2739	17.8338	23.9237	18.8938	17.4892	16.583	21.5865	21.5418	15.8924	17.804	17.9713	17.0048	21.7943	23.8493	17.6238	17.9596	17.1684	17.1295	17.6283	17.7009	16.4326	16.5299	17.3602	23.6868	17.3313	18.9694	19.7681	24.0522	22.2784	17.5751	19.6585	23.2512
C57/BL6J #2	20.8956	16.8477	16.9698	16.7216	16.1425	16.1507	16.0761	23.5722	22.701	17.9417	22.3872	21.8483	17.8391	17.8873	16.8702	16.462	18.686	17.7393	16.548	15.8716	22.1479	21.8876	17.5289	18.5333	18.2313	17.2464	18.5424	19.2444	18.4033	24.0753	18.3886	18.6935	17.4573	16.1845	18.3928	24.5735	26.804
C57/BL6J #3	17.9832	16.2317	21.6944	15.2854	21.8525	16.8649	17.0875	16.1103	20.4177	16.853	15.8879	18.0489	15.1092	15.7913	16.2314	19.9589	23.2128	22.2273	18.0764	17.0642	16.9907	16.3186	16.0137	16.572	16.7001	21.4882	22.4786	17.0935	21.1212	23.831	22.5039	17.412	17.7863	17.217	18.4381	22.0043	18.2727
C57/BL6J #4	19.51	18.4384	18.5408	24.4219	17.732	17.7568	26.907	22.8095	19.8921	19.4194	19.8808	25.4067	19.1587	18.0216	24.0019	19.4545	20.4349	18.814	18.6315	21.9456	23.7839	19.0533	18.9087	18.4371	17.9187	18.6045	18.7465	18.2445	25.2562	24.7682	20.7901	18.7306	26.3753	22.7864	19.5852	19.8263	20.15
C57/BL6J #5	24.9928	17.0388	16.823	17.1243	16.1526	17.1016	17.0453	22.8726	25.805	18.6468	17.0609	18.1128	16.0602	16.8665	16.1928	18.1506	17.2657	25.0589	24.2941	21.49	17.1344	17.4891	16.2343	16.5509	18.5119	17.176	17.1294	23.285	26.2694	21.3568	17.4638	21.0692	24.5224	25.3931	21.459	18.9144	18.7332
< Energy Expenditure [kcal/h/kg BW] >
Animal ID	Ad lib Fed	Fasted + Saline		Animal ID	HFD
C57/BL6J #1	15.8061	14.0681		C57/BL6J #1	18.9035
C57/BL6J #2	15.6849	13.5568		C57/BL6J #2	18.9863
C57/BL6J #3	14.6787	14.1595		C57/BL6J #3	18.4927
C57/BL6J #4	16.3216	14.5771		C57/BL6J #4	20.6255
C57/BL6J #5	17.55	14.1972		C57/BL6J #5	19.5364
Mean		14.1117		Mean	19.3089
SEM		0.163712		SEM	0.368764
		Fasted + Leptin
C57/BL6J #6	16.1983	15.5607
C57/BL6J #7	15.7364	14.5372
C57/BL6J #8	15.975	15.3367
C57/BL6J #9	16.0252	14.314
C57/BL6J #10	15.8673	15.7852
Mean	15.9844	15.1067
SEM	0.223952	0.289145
[truncated: 14 more columns]

## Sheet: Figure 4G
< Energy Expenditure [kcal/h/kg BW] >				Fed
Animal ID	DOB	Gender	Genotype	2014-03-12 07:13:58	2014-03-12 07:31:58	2014-03-12 07:49:58	2014-03-12 08:07:58	2014-03-12 08:25:58	2014-03-12 08:43:58	2014-03-12 09:01:58	2014-03-12 09:19:58	2014-03-12 09:37:58	2014-03-12 09:55:58	2014-03-12 10:13:58	2014-03-12 10:31:58	2014-03-12 10:49:58	2014-03-12 11:07:58	2014-03-12 11:25:58	2014-03-12 11:43:58	2014-03-12 12:01:58	2014-03-12 12:19:58	2014-03-12 12:37:58	2014-03-12 12:55:58	2014-03-12 13:13:58	2014-03-12 13:31:58	2014-03-12 13:49:58	2014-03-12 14:07:58	2014-03-12 14:25:58	2014-03-12 14:43:58	2014-03-12 15:01:58	2014-03-12 15:19:58	2014-03-12 15:37:58	2014-03-12 15:55:58	2014-03-12 16:13:58	2014-03-12 16:31:58	2014-03-12 16:49:58	2014-03-12 17:07:58	2014-03-12 17:25:58	2014-03-12 17:43:58	2014-03-12 18:01:58	2014-03-12 18:19:58	2014-03-12 18:37:58	2014-03-12 18:55:58	2014-03-03 19:13:58	2014-03-03 19:31:58	2014-03-03 19:49:58	2014-03-03 20:07:58	2014-03-03 20:25:58	2014-03-03 20:43:58
AAV-Cre LepRb-CON mPOA1	2013-10-07	Male	++FF	21.4961	12.7707	11.4634	12.1614	18.4476	11.8462	11.9141	19.5276	13.7521	13.436	17.8235	13.844	14.1815	15.6535	11.8521	16.9372	13.4397	12.6965	16.8638	17.6729	12.4475	17.4275	13.8565	15.1576	11.4612	15.2832	14.633	13.9216	13.5176	13.1907	20.3002	17.1153	12.2391	19.3193	14.2232	18.9201	17.1266	16.3147	22.7868	15.4667	17.8824	18.4753	18.9852	19.7261	18.71	18.5299
AAV-Cre LepRb-CON mPOA2	2013-10-07	Male	++FF	12.916	14.8598	18.1187	16.5618	13.9837	12.5165	12.8274	17.8919	17.0348	14.2067	12.3669	12.8032	14.5417	14.5877	13.4385	13.1151	13.3549	12.5424	16.1885	12.7771	12.228	14.0576	16.712	15.5777	13.0775	12.391	14.8058	16.673	15.16	12.9287	13.618	15.407	13.2412	22.0623	15.3338	17.6468	17.191	19.7837	16.5805	15.7748	18.0272	16.5493	17.0445	19.7401	19.17	14.768
AAV-Cre LepRb-CON mPOA3	2013-10-28	Male	++FF	19.2544	13.7412	14.0152	14.234	20.1972	19.3571	13.8826	15.3061	14.2455	17.1683	13.7926	14.5791	19.568	13.8965	14.5019	15.6801	19.6189	15.6342	17.5338	14.1129	14.2676	15.4737	13.3866	15.5273	17.6171	15.1654	14.3794	18.3511	15.5266	12.2818	15.6236	15.3857	17.2095	16.6103	16.3112	18.0914	17.2915	16.4164	22.8002	17.7332	16.7731	16.6103	17.9509	20.8025	19.8382	18.2314
AAV-Cre LepRb-CON mPOA4	2013-10-28	Male	++FF	8.26134	8.77418	8.95297	12.9377	9.30128	9.63844	9.20232	8.7497	13.197	8.1795	9.71469	9.92983	11.6186	13.1742	9.1218	9.00648	9.64825	9.0787	12.3331	12.3355	8.10103	9.59778	10.7018	8.13787	13.2982	8.57507	8.9946	10.0357	9.97298	10.1129	11.6278	10.115	11.3476	11.2824	10.2628	11.4498	9.40653	9.60785	8.99336	8.95484	16.0912	17.2681	18.4622	18.1656	16.4441	16.7796
AAV-Cre LepRb-CON mPOA5	2013-10-28	Female	++FF	18.23	15.355	17.204	17.5897	14.964	15.805	14.9704	14.8107	18.7578	21.7715	15.5417	16.4631	16.3651	19.4681	17.0061	16.1158	14.8781	16.401	22.3368	15.2646	18.288	16.4222	16.2568	16.7068	17.2017	18.2925	17.4501	21.702	17.2529	16.8888	17.1555	17.9702	19.8435	20.1556	18.3905	17.5847	18.7087	23.2033	19.1259	24.321	22.226	22.9881	23.6121	23.0641	18.7954	18.7363
AAV-Cre LepRb-CON mPOA6	2013-10-28	Female	++FF	17.8398	24.5839	24.4748	17.718	18.7538	16.9559	21.5772	15.6487	24.2141	18.1375	17.3875	18.86	17.9509	24.8535	23.4017	17.6347	22.9421	16.9399	28.6747	21.2798	18.741	18.6406	24.0972	24.6476	17.3224	18.4056	17.8252	25.1893	20.7279	17.7628	26.4063	18.637	24.0705	21.3067	20.3727	23.2749	17.1244	28.1337	21.7768	24.9959	21.1709	20.0084	19.6386	20.7189	19.7239	21.6373
AAV-Cre LepRb-KO mPOA1	2013-10-07	Male	++FF	13.6005	12.9326	19.2792	11.7666	18.4207	11.4574	18.1719	12.6149	13.3812	17.4516	12.1522	15.9996	13.6533	13.5775	13.3305	18.0639	12.7788	18.3215	16.4524	14.6748	12.534	14.1409	13.3319	13.7794	12.8272	17.6201	12.6409	14.4088	13.4676	17.1242	13.4942	18.3325	13.5093	19.4443	16.9439	16.802	16.3228	15.0652	19.1362	19.7436	16.8492	16.5133	14.6879	18.7453	15.5304	15.1057
AAV-Cre LepRb-KO mPOA2	2013-10-07	Male	++FF	16.8361	11.7079	12.6114	16.9943	11.9506	12.7737	16.5902	13.8378	12.6487	14.8106	12.6876	12.4105	12.1451	14.6332	12.7197	17.5924	12.3759	13.0626	16.8398	13.3258	12.1185	12.2033	12.1308	13.1157	16.0449	11.8846	12.1719	13.3704	13.8684	14.5982	17.9531	13.1854	12.6055	13.1063	17.8986	17.1735	14.1334	19.2175	17.4193	14.8357	14.866	17.2506	15.2726	16.6879	18.5614	14.8025
AAV-Cre LepRb-KO mPOA3	2013-10-07	Male	++FF	13.5138	18.5443	12.4131	19.0046	15.0149	14.1275	18.3294	12.829	18.3234	13.1337	13.8808	14.5272	12.9384	18.1088	16.3774	13.8494	13.6382	12.7288	20.7078	15.0027	13.4281	14.1528	13.4498	14.4694	17.7504	13.8886	15.9623	12.3702	14.1264	14.6291	15.68	12.9566	16.8503	13.1517	20.8742	18.4254	15.9745	16.5454	18.8318	19.6716	15.9797	17.8123	16.1551	19.9014	17.2114	16.8673
AAV-Cre LepRb-KO mPOA4	2013-10-28	Male	++FF	22.4668	18.0501	15.7355	15.873	15.4909	16.2738	15.3931	23.245	22.2011	16.0632	20.5368	16.295	16.5442	14.423	20.1389	17.4169	15.9249	19.8262	17.7824	19.1131	18.9037	14.1835	17.0429	14.5288	15.8047	17.7271	15.3486	14.6801	14.7274	21.0504	15.7644	19.1901	19.2041	16.3197	15.2036	19.1958	23.4504	17.0009	15.5946	19.9221	19.3124	19.1949	19.3936	19.0861	17.8776	16.6106
AAV-Cre LepRb-KO mPOA5	2013-10-28	Male	++FF	17.4147	19.3028	17.3919	14.0242	16.6306	13.4615	20.4675	13.0964	16.0358	13.4818	19.0411	19.1801	14.9158	14.0123	12.7002	16.2817	19.4262	10.7702	18.4957	12.6715	14.1386	13.7536	18.7924	13.517	16.6174	13.8921	13.0225	18.3301	13.2435	21.2847	15.6098	17.5184	18.9526	18.489	15.0372	16.7051	19.3914	17.2238	17.1686	23.6844	19.0535	17.5552	16.9364	18.8611	19.8359	18.8579
AAV-Cre LepRb-KO mPOA6	2013-10-07	Female	++FF	15.864	14.9341	16.6379	20.8997	15.6026	16.8276	16.1856	15.7453	21.9683	18.1037	16.3563	15.2129	15.0593	17.1658	20.1695	16.2857	15.5602	17.871	22.6841	18.5622	15.3468	16.6702	21.4359	15.5985	16.1641	15.3911	23.0237	15.6246	16.3373	17.2707	20.3429	16.9857	16.0369	16.4812	21.0392	17.8114	17.5403	16.8499	23.018	19.2778	21.7377	22.6144	22.1383	19.2715	22.838	21.2168
AAV-Cre LepRb-KO mPOA7	2013-10-28	Female	++FF	17.2185	16.4089	20.5976	16.0157	18.8141	15.5557	16.8039	16.837	16.9543	23.3745	21.4308	20.0979	20.6807	17.202	18.6938	17.4876	16.8737	22.1181	16.2744	20.5208	22.6438	16.9833	18.2984	18.0489	17.4636	16.0301	18.5474	21.5795	17.2788	19.486	17.6933	18.3222	24.9024	15.1577	18.1424	17.1389	18.9221	24.4515	26.968	21.3305	23.4601	23.902	22.9443	25.1035	22.8668	21.4677
AAV-Cre LepRb-KO mPOA8	2013-10-28	Female	++FF	13.9371	16.4759	14.9101	18.5783	17.9275	15.4272	17.5375	13.9942	17.7212	14.5797	18.991	14.5939	15.3014	18.8848	15.1045	16.1453	14.421	17.6693	15.3136	15.8739	14.9969	14.5685	15.0951	19.4183	17.5635	18.1013	15.2606	19.4015	21.888	21.0552	18.6004	15.9889	15.0969	17.3449	20.7971	17.0235	21.9433	18.8752	17.5418	19.7246	20.6354	21.4399	20.9956	18.6517	18.6227	18.0408
AAV-Cre LepRb-KO mPOA9	2013-10-28	Female	++FF	17.9125	18.0045	17.4353	18.4957	24.937	17.9136	19.1997	22.7542	17.6775	17.9565	17.9661	16.894	22.3747	16.6605	18.5801	21.8286	17.994	18.6211	20.8118	18.0252	22.749	18.0858	20.2372	20.147	18.6722	18.4179	18.0918	24.0405	22.1219	17.2983	19.0491	19.1558	19.3391	27.5364	26.2025	24.1237	20.7077	18.8104	20.8519	19.5594	23.7115	24.5249	23.974	23.5199	20.9361	21.4947
				Fast + PBS
Animal ID	DOB	Gender	Genotype	2014-03-07 06:01:58	2014-03-07 06:19:58	2014-03-07 06:37:58	2014-03-07 06:55:58	2014-03-07 07:13:58	2014-03-07 07:31:58	2014-03-07 07:49:58	2014-03-07 08:07:58	2014-03-07 08:25:58	2014-03-07 08:43:58	2014-03-07 09:01:58	2014-03-07 09:19:58	2014-03-07 09:37:58	2014-03-07 09:55:58	2014-03-07 10:13:58	2014-03-07 10:31:58	2014-03-07 10:49:58	2014-03-06 11:07:58	2014-03-06 11:25:58	2014-03-06 11:43:58	2014-03-06 12:01:58	2014-03-06 12:19:58	2014-03-06 12:37:58	2014-03-06 12:55:58	2014-03-06 13:13:58	2014-03-06 13:31:58	2014-03-06 13:49:58	2014-03-06 14:07:58	2014-03-06 14:25:58	2014-03-06 14:43:58	2014-03-06 15:01:58	2014-03-06 15:19:58	2014-03-06 15:37:58	2014-03-06 15:55:58	2014-03-06 16:13:58	2014-03-06 16:31:58	2014-03-06 16:49:58	2014-03-06 17:07:58	2014-03-06 17:25:58	2014-03-06 17:43:58	2014-03-06 18:01:58	2014-03-06 18:19:58	2014-03-06 18:37:58	2014-03-06 18:55:58	2014-03-06 19:13:58	2014-03-06 19:31:58
AAV-Cre LepRb-CON mPOA1	2013-10-07	Male	++FF	14.7717	13.8362	14.1271	14.7938	17.142	13.9884	18.4992	13.0557	14.8025	13.2534	15.8917	13.4664	13.5332	13.9047	13.0491	15.094	14.798	13.6845	18.1822	18.9218	18.6037	16.3213	18.743	18.9673	15.8871	16.8226	18.2966	19.4521	17.507	15.4613	16.5237	17.9145	15.4222	17.5291	15.5523	15.7685	18.8334	16.4047	21.6511	15.7174	14.8967	16.963	16.69	15.6313	20.963	21.3494
AAV-Cre LepRb-CON mPOA2	2013-10-07	Male	++FF	12.2415	14.2101	15.3948	15.5994	17.7243	12.4677	13.8058	14.6139	13.8746	14.0617	14.5562	12.9965	13.5307	14.0696	13.1988	14.2491	14.1132	14.0961	18.9121	15.9844	15.7569	17.9714	17.615	14.0255	18.8978	17.3405	15.8799	16.5814	16.1544	19.3208	14.7976	13.6716	20.3795	17.0652	15.357	14.8803	15.3231	14.5427	21.2472	19.6648	19.6731	18.8353	17.1133	17.2383	16.7496	21.4843
AAV-Cre LepRb-CON mPOA3	2013-10-28	Male	++FF	15.3848	15.5071	15.2987	15.3356	15.1642	15.2447	15.0537	14.9799	15.2734	13.9531	14.1369	14.4304	14.1993	14.3632	13.8551	14.1186	13.2771	13.4533	17.5756	13.4791	14.371	15.3918	15.9972	21.5918	16.0561	15.7217	16.3525	17.2021	16.3758	15.6192	16.6344	18.3921	16.1177	16.5338	16.9167	18.3263	15.6832	19.096	16.3085	20.4761	19.2545	17.2432	18.137	17.2814	18.5629	19.3069
AAV-Cre LepRb-CON mPOA4	2013-10-28	Male	++FF	21.872	12.5023	20.7606	11.2236	13.6754	12.0357	13.0996	11.3975	13.9765	13.2967	20.1366	14.7355	12.3791	13.4315	10.7685	16.1723	21.3923	13.336	16.7126	19.0635	14.9083	16.1293	17.012	16.6001	22.3861	17.3983	17.2533	15.9132	17.1662	17.5734	20.0681	18.499	16.6894	16.1398	23.0675	16.4244	15.8119	15.7718	16.1948	20.4902	15.8913	17.4079	17.9848	16.1592	16.4504	16.0362
AAV-Cre LepRb-CON mPOA5	2013-10-28	Female	++FF	3.32588	1.8152	1.62021	1.88684	1.72405	1.6566	3.34565	2.31699	2.55271	1.83948	1.52488	2.68184	3.39884	3.84825	10.7923	24.1595	25.5958	20.7031	16.8216	21.2003	16.1165	19.0761	23.5522	16.8536	18.0585	16.7891	17.2485	15.9981	17.4877	17.4106	21.2363	15.2678	15.8467	16.7199	22.1355	26.6427	21.3611	11.9272	14.4635	20.7529	16.9059	18.7433	25.0056	22.7108	14.4114	13.4208
AAV-Cre LepRb-CON mPOA6	2013-10-28	Female	++FF	13.8367	13.9825	14.8905	15.6729	15.3573	21.0216	8.28559	9.79976	10.8987	11.5395	12.4325	15.5808	14.3732	15.8554	20.7746	10.561	18.1737	13.7252	16.9421	18.5873	17.947	17.254	16.4947	17.4881	17.6895	22.551	16.7505	17.4216	17.7966	18.7622	23.7055	17.5916	16.5643	17.937	23.3993	17.7593	16.9624	18.2548	24.4328	23.5536	18.6885	25.4219	18.3746	26.474	18.8601	22.3817
AAV-Cre LepRb-KO mPOA1	2013-10-07	Male	++FF	16.4619	14.5821	11.5645	14.7415	9.0347	15.0843	11.5441	15.003	10.6787	15.1711	13.6945	12.3719	13.4443	12.5653	13.7041	13.4397	16.9648	14.5371	13.8759	15.1462	15.7754	16.9539	16.4481	15.6491	19.3909	15.2881	15.7395	15.0901	19.7701	13.3705	15.8214	19.0096	14.125	15.2274	16.6314	14.3872	14.7982	16.5024	16.6884	18.1256	15.7725	18.9163	15.0138	15.6206	19.9024	11.7172
AAV-Cre LepRb-KO mPOA2	2013-10-07	Male	++FF	15.8229	10.0623	15.4442	7.83671	12.4111	13.0861	14.9702	12.9095	13.1978	13.7949	11.2714	12.7675	12.3157	11.9841	12.633	15.3792	19.9249	17.173	15.6207	22.0053	20.9037	22.953	20.4565	21.5481	19.9274	20.3336	20.5479	18.2793	17.8713	20.5403	23.979	18.1961	16.3319	15.2041	20.0709	15.5188	18.1455	13.5337	18.3666	18.25	17.7417	14.9886	15.2728	15.8702	15.2213	20.3411
AAV-Cre LepRb-KO mPOA3	2013-10-07	Male	++FF	9.4382	12.7088	12.7747	11.9389	7.04288	10.7923	12.8168	15.2329	9.79738	13.742	18.5273	10.1386	10.567	13.5397	13.5129	9.64828	23.3586	12.7241	17.2707	18.2994	17.6405	19.9593	15.4548	16.52	15.8407	16.1935	16.7395	16.2517	15.753	15.872	16.1665	16.136	21.2203	14.3473	14.9763	15.6815	15.5734	13.2065	21.192	24.4623	20.7019	21.0192	18.3369	17.42	17.881	15.9783
AAV-Cre LepRb-KO mPOA4	2013-10-28	Male	++FF	15.9619	15.3084	19.5949	14.3589	14.517	15.9965	15.42	16.1302	15.3456	15.7305	15.3976	14.6725	15.0013	15.0587	15.7074	17.0575	22.1196	14.6707	17.4096	19.6546	17.2423	17.0373	21.8363	20.223	18.3981	18.5716	18.3421	20.9171	17.2603	19.6299	17.6986	17.6209	18.109	21.2846	15.7016	16.1239	16.4132	17.4573	18.6613	22.056	23.0068	19.6883	18.7847	17.8369	18.188	22.552
AAV-Cre LepRb-KO mPOA5	2013-10-28	Male	++FF	17.2	15.9803	14.5189	11.6359	13.7177	14.3796	13.8416	13.581	13.5739	12.7737	13.6252	18.2627	16.3462	12.0387	13.9485	15.5095	15.3388	19.3429	17.5769	13.9805	15.7747	15.2646	18.9951	14.4343	16.8845	19.9645	16.2049	16.1218	15.8229	15.9037	21.3151	15.7678	16.0642	15.6863	20.6467	14.8432	14.9478	14.9009	14.9023	23.5646	14.6048	16.1078	21.2596	21.9957	20.5313	19.7899
AAV-Cre LepRb-KO mPOA6	2013-10-07	Female	++FF	19.781	20.8467	16.8701	12.7161	14.8881	17.0234	16.6625	13.8059	7.4083	10.8136	10.8804	12.7193	18.0311	18.1087	16.1261	15.915	23.8767	22.5806	16.8166	19.8598	21.5416	20.8955	20.4244	19.8003	19.8578	24.1764	23.6562	18.7338	18.9261	18.0344	23.1704	18.254	18.2309	18.0871	23.0331	21.92	16.0807	15.6241	23.8887	21.7494	17.1278	19.7129	16.9741	18.8784	17.1358	23.316
AAV-Cre LepRb-KO mPOA7	2013-10-28	Female	++FF	15.4054	14.151	8.05348	12.2965	8.13212	6.74654	14.5473	19.1575	18.4507	15.8842	17.8041	17.6934	13.586	10.8994	14.7128	15.7308	19.2291	19.3935	16.7649	17.9846	18.7507	18.5788	18.5479	23.3475	15.9461	18.5731	22.7288	21.2966	14.3912	16.4176	18.2765	17.3458	17.8244	21.2658	15.8434	16.2335	23.765	21.3217	21.2068	18.7079	16.9271	24.4332	24.0326	21.913	20.7401	22.1916
AAV-Cre LepRb-KO mPOA8	2013-10-28	Female	++FF	12.4243	11.6325	16.9786	11.9262	13.7476	15.1295	15.4715	13.5578	11.944	15.2559	17.702	13.7876	16.0469	18.1203	13.5076	14.2777	17.4153	19.8078	15.8876	18.3965	20.422	17.2258	17.4177	18.6209	17.8509	16.904	19.6594	16.8643	22.2571	15.1542	20.7112	18.1153	19.9621	14.1045	15.9938	16.1365	17.0628	22.1455	17.5502	22.3345	16.8188	17.9146	18.6689	18.086	18.9352	18.6779
AAV-Cre LepRb-KO mPOA9	2013-10-28	Female	++FF	11.9924	6.4514	6.66872	14.4901	23.96	20.6046	8.37553	5.91204	9.85042	12.3394	21.0421	20.6249	16.0386	13.936	8.14272	10.7381	25.4585	22.2397	18.046	22.2316	19.7113	20.205	20.0234	24.4165	20.0165	24.5398	17.3798	18.1928	21.5458	16.675	19.0697	22.7022	22.1436	13.1597	17.5391	22.2222	14.6408	20.9859	24.3204	19.1971	13.6459	22.2806	20.6484	24.944	20.6548	18.76
				Fast + Leptin
Animal ID	DOB	Gender	Genotype	2014-03-10 07:13:58	2014-03-10 07:31:58	2014-03-10 07:49:58	2014-03-10 08:07:58	2014-03-10 08:25:58	2014-03-10 08:43:58	2014-03-10 09:01:58	2014-03-10 09:19:58	2014-03-10 09:37:58	2014-03-10 09:55:58	2014-03-10 10:13:58	2014-03-10 10:31:58	2014-03-10 10:49:58	2014-03-10 11:07:58	2014-03-10 11:25:58	2014-03-10 11:43:58	2014-03-09 12:01:58	2014-03-09 12:19:58	2014-03-09 12:37:58	2014-03-09 12:55:58	2014-03-09 13:13:58	2014-03-09 13:31:58	2014-03-09 13:49:58	2014-03-09 14:07:58	2014-03-09 14:25:58	2014-03-09 14:43:58	2014-03-09 15:01:58	2014-03-09 15:19:58	2014-03-09 15:37:58	2014-03-09 15:55:58	2014-03-09 16:13:58	2014-03-09 16:31:58	2014-03-09 16:49:58	2014-03-09 17:07:58	2014-03-09 17:25:58	2014-03-09 17:43:58	2014-03-09 18:01:58	2014-03-09 18:19:58	2014-03-09 18:37:58	2014-03-09 18:55:58	2014-03-09 19:13:58	2014-03-09 19:31:58	2014-03-09 19:49:58	2014-03-09 20:07:58	2014-03-09 20:25:58	2014-03-09 20:43:58
AAV-Cre LepRb-CON mPOA1	2013-10-07	Male	++FF	15.5036	13.3543	14.6611	17.5252	13.3797	13.2129	12.3037	14.182	18.5195	12.302	13.7889	14.1131	14.1469	7.85437	20.9554	18.8776	18.4095	16.5813	14.8429	15.6186	18.5272	15.4817	15.5038	17.661	15.5297	16.5629	17.0921	14.9183	16.358	18.6793	14.1662	14.4945	15.1134	15.5919	19.1584	14.7825	19.2732	15.5704	16.0901	18.8161	19.8075	16.3179	14.8024	18.1081	15.7316	18.6032
AAV-Cre LepRb-CON mPOA2	2013-10-07	Male	++FF	15.1635	16.9236	16.1101	15.3584	14.5108	16.0934	15.3088	16.0219	15.9435	15.606	15.47	18.874	21.818	14.576	18.2302	15.3936	25.736	22.8537	19.7019	19.4437	20.3988	18.5376	24.2796	19.7244	18.1383	22.2013	23.5589	17.6021	18.8006	19.2807	20.1398	18.9224	21.5493	16.0531	18.6886	23.3911	23.8238	17.1488	18.3449	18.4995	21.1288	19.0847	15.7547	17.1507	18.7039	15.4394
AAV-Cre LepRb-CON mPOA3	2013-10-28	Male	++FF	12.5707	14.8945	13.073	11.0176	12.8311	13.0191	14.3134	17.0302	10.879	12.8536	12.8024	14.9126	16.9562	15.3171	20.6335	18.1464	16.4413	15.463	16.7204	15.6643	16.3213	15.3652	16.8577	15.4755	15.8633	16.7392	20.4294	15.0513	14.9859	15.7256	14.5026	14.3815	14.4714	13.6724	14.3678	14.8837	20.687	12.959	13.078	14.9289	14.9741	15.4827	17.6456	14.9876	14.8966	17.2868
AAV-Cre LepRb-CON mPOA4	2013-10-28	Male	++FF	6.94326	8.39475	10.6697	12.6188	11.8454	13.3044	21.2506	10.2212	9.21241	11.9888	12.8416	16.3167	19.9819	21.81	20.9327	18.2846	23.6328	17.4591	17.0064	17.8012	20.2752	16.6056	20.1922	16.9441	15.8718	15.4584	15.6868	15.5555	14.8151	24.5993	12.9372	14.231	15.5151	15.3075	11.8527	20.2241	13.8854	14.822	13.0707	13.6339	13.53	15.1213	14.9087	21.4625	11.334	14.3994
AAV-Cre LepRb-CON mPOA5	2013-10-28	Female	++FF	32.9607	15.3484	16.3878	17.4531	13.0904	11.4395	15.8354	14.3339	14.0926	17.5702	18.0106	10.9456	11.6747	27.3987	26.1062	20.6023	25.8617	24.465	17.3161	18.1272	18.425	16.3934	18.6591	17.1384	16.9649	19.2465	25.0242	15.6771	18.3156	18.2649	20.3355	17.7455	16.1375	16.9108	17.6362	21.9146	16.3793	17.6492	19.9518	27.0433	23.4105	18.0107	22.4963	19.3145	19.7037	16.6007
AAV-Cre LepRb-CON mPOA6	2013-10-28	Female	++FF	15.7752	11.5975	4.45929	2.97764	2.18813	2.05698	1.98999	2.70302	2.21945	2.84009	2.32009	4.3181	8.28816	18.8541	30.2131	19.8783	23.5743	15.6169	14.4025	14.9651	15.0766	16.2085	19.0022	13.3338	15.8188	14.959	21.3621	16.015	14.981	16.9875	16.527	18.0325	13.781	17.6818	17.8386	22.7379	17.1341	25.3867	19.2729	20.7335	28.7173	25.0966	24.9423	26.4319	26.0879	24.9606
AAV-Cre LepRb-KO mPOA1	2013-10-07	Male	++FF	9.75989	14.009	15.1103	10.901	12.2982	13.5825	11.66	11.3195	13.6407	16.746	10.5094	11.8696	13.2871	21.2293	18.3175	16.7529	17.8865	16.8368	17.5882	18.5048	15.2147	20.2184	15.4301	16.1782	16.1671	16.1354	14.8704	17.4296	15.3003	15.9674	15.1651	14.5271	15.1388	18.7891	12.0433	15.5155	14.8129	13.0165	17.3646	18.3753	16.3151	19.6348	14.9139	15.1112	16.0023	13.2215
AAV-Cre LepRb-KO mPOA2	2013-10-07	Male	++FF	13.8834	13.0498	20.3038	12.0947	12.18	11.6173	11.7305	12.3902	10.0667	11.2756	14.3446	14.5302	18.8016	20.7099	17.2807	16.4078	17.1233	19.358	16.3029	16.2235	15.9242	16.5958	16.112	15.9631	16.6479	16.0808	16.573	19.8846	21.3528	14.5606	15.0381	15.4769	15.0133	17.0878	14.2866	14.7136	15.8019	18.3762	16.035	17.3383	15.1038	21.3192	18.2538	13.3436	13.9157	14.082
AAV-Cre LepRb-KO mPOA3	2013-10-07	Male	++FF	13.1708	18.2798	13.1433	13.5855	13.6878	12.7265	12.0042	13.2401	13.283	13.884	11.7514	12.8287	16.9034	21.99	20.4649	13.4385	21.5097	18.8859	16.7902	17.3654	14.956	18.017	16.2712	18.8349	21.347	15.2449	15.5636	15.763	16.6867	15.9528	17.5869	21.2508	13.7611	14.9572	16.5925	18.5396	14.592	17.5152	16.4353	21.1837	15.6788	19.3676	14.8524	18.1724	13.6225	15.184
AAV-Cre LepRb-KO mPOA4	2013-10-28	Male	++FF	17.16	15.8788	9.22666	13.5856	15.8536	14.3686	17.4196	15.496	12.6474	12.3248	15.9653	13.4314	13.1314	25.1664	19.4291	18.3147	23.902	19.7136	23.3573	18.9592	18.8221	18.4439	17.8136	17.512	16.6664	23.7167	13.6888	16.2399	16.1398	16.2032	15.8179	14.5834	16.8803	24.9385	15.945	22.4804	12.5635	14.4339	25.2374	18.2915	19.8295	18.641	14.4167	15.5209	15.948	17.5642
AAV-Cre LepRb-KO mPOA5	2013-10-28	Male	++FF	8.37799	10.4633	15.1203	21.5119	16.731	10.655	9.41211	9.76108	11.3839	14.7027	14.1919	15.195	11.1393	25.4868	19.3218	18.6227	16.9971	20.3826	14.3564	17.6269	17.4218	13.9048	17.2508	15.7386	15.4889	14.653	13.7484	13.646	17.2168	13.6777	13.8786	13.0237	18.2575	12.92	13.6845	16.7818	12.361	16.0019	20.8678	19.7237	15.8014	15.5259	17.8952	18.0928	16.7385	17.6825
AAV-Cre LepRb-KO mPOA6	2013-10-07	Female	++FF	18.6883	12.0963	13.6968	15.3266	20.6269	12.5706	14.2996	14.9721	14.5839	15.955	15.3697	14.3644	21.6186	22.8468	19.9883	17.0726	21.9834	23.3477	23.8915	19.9491	18.3739	19.0846	21.1501	20.6112	25.6777	19.1035	18.0073	18.9438	23.4167	17.3653	17.938	17.4551	17.1385	23.8389	23.9072	16.7539	17.6823	18.115	23.0951	21.3219	18.3605	19.8795	20.848	17.3073	19.217	19.469
AAV-Cre LepRb-KO mPOA7	2013-10-28	Female	++FF	21.5062	15.5786	14.2524	13.145	11.3677	5.70016	10.913	17.4888	16.5538	14.2373	14.5042	15.8702	18.4003	25.0899	22.9597	19.7716	22.6742	19.3692	25.0571	19.4452	19.9941	20.4638	19.8488	18.8873	22.611	16.9819	18.4315	17.4743	17.6099	18.4568	18.1915	16.5749	24.541	14.645	18.4269	16.3542	18.8068	18.4691	23.4953	21.3941	22.1828	24.0511	22.0993	20.4534	21.4845	20.2368
AAV-Cre LepRb-KO mPOA8	2013-10-28	Female	++FF	18.5488	8.83449	8.16488	10.6168	17.984	20.9417	9.60841	9.87163	10.3487	18.609	14.6764	11.0871	11.2762	23.6722	19.8335	15.261	20.5244	17.4972	17.0671	18.8155	17.2804	16.0191	18.2491	16.3244	14.5211	14.308	16.1122	14.569	16.7435	17.7969	16.4292	14.8471	21.8687	13.7468	20.0792	16.1774	17.3384	20.1448	20.4282	15.1078	21.5987	13.6932	18.2399	16.2431	17.0102	12.4125
AAV-Cre LepRb-KO mPOA9	2013-10-28	Female	++FF	17.9022	9.12102	8.82592	13.5838	17.8898	16.9638	6.15811	4.22694	8.06219	10.3227	18.7554	22.3182	24.7918	24.5946	22.9314	22.2674	21.7875	21.3248	24.0857	18.7819	17.8778	17.4653	19.6417	17.7389	17.2843	23.6056	21.4084	15.5337	16.4509	18.4373	20.1338	16.6569	19.7666	17.7219	26.6062	18.6675	18.232	20.9235	25.119	20.5117	16.116	9.46147	8.62373	23.8101	25.2588	16.4911
< Energy Expenditure [kcal/h/kg BW] >			Fed		Fasting + PBS		Fasting + Leptin
Animal ID	DOB	Gender	Day	Night	Day	Night	Day	Night
AAV-Cre LepRb-CON mPOA1	2013-10-07	Male	15.3122	17.0467	16.1544	15.953	15.7376	15.6496
AAV-Cre LepRb-CON mPOA2	2013-10-07	Male	14.9221	15.8487	15.6543	16.0567	18.7055	16.6557
AAV-Cre LepRb-CON mPOA3	2013-10-28	Male	16.1442	18.2088	15.1571	14.6491	15.8312	16.6189
AAV-Cre LepRb-CON mPOA4	2013-10-28	Male	10.0933	16.4828	15.6	13.2735	16.3366	15.2704
AAV-Cre LepRb-CON mPOA5	2013-10-28	Female	17.8055	19.1754	12.9439	10.4399	18.6208	15.2506
AAV-Cre LepRb-CON mPOA6	2013-10-28	Female	20.9822	18.8668	13.8527	13.2601	16.8152	19.2916
Mean (all, n=6)			15.8766	17.6049	14.8937	13.9387	17.0078	16.4561
SEM (all, n=6)			0.942258	0.67374	0.617316	1.05339	0.669684	0.7621
Mean (all, n=4)			14.0932	16.8967	15.6415	14.9831	16.6527	16.0487
SEM (male, n=4)			0.434618	0.501138	0.204023	0.653683	0.696796	0.348635
Mean (female, n=2)			17.5012	19.0211	13.3983	11.85	17.718	17.2711
SEM (female, n=2)			0.0470481	0.154317	0.454419	1.41012	0.902827	2.02051
AAV-Cre LepRb-KO mPOA1	2013-10-07	Male	14.2254	15.321	14.9601	14.9174	15.2367	15.0651
AAV-Cre LepRb-KO mPOA2	2013-10-07	Male	13.8114	15.1084	16.5392	14.9003	15.7134	15.1366
AAV-Cre LepRb-KO mPOA3	2013-10-07	Male	14.8392	16.9202	15.0765	15.9631	16.2496	15.1814
AAV-Cre LepRb-KO mPOA4	2013-10-28	Male	16.646	17.6801	17.2938	15.4499	17.3924	18.5841
AAV-Cre LepRb-KO mPOA5	2013-10-28	Male	14.8221	17.2053	15.2922	14.9751	15.8796	16.144
AAV-Cre LepRb-KO mPOA6	2013-10-07	Female	18.133	19.3892	18.2954	17.2302	18.8057	16.7992
AAV-Cre LepRb-KO mPOA7	2013-10-28	Female	17.6846	20.2807	16.9248	18.9256	18.1386	17.2567
AAV-Cre LepRb-KO mPOA8	2013-10-28	Female	16.4175	17.8501	16.0333	15.2768	16.7377	16.7103
AAV-Cre LepRb-KO mPOA9	2013-10-28	Female	19.2514	20.4435	18.1119	8.51103	17.4457	13.9281
Mean (all, n=9)			16.2034	17.7998	16.503	15.1277	16.8444	16.0895
SEM (all, n=9)			0.633034	0.647671	0.420124	0.939618	0.396921	0.470386
Mean (all, n=5)			14.8688	16.447	15.8323	15.2412	16.0944	16.0222
SEM (male, n=5)			0.484441	0.518622	0.461487	0.206938	0.363038	0.670276
Mean (female, n=4)			17.8716	19.4909	17.3413	14.9859	17.7819	16.1736
SEM (female, n=4)			0.586075	0.593973	0.531397	2.28339	0.445221	0.757995
[truncated: 34 more columns]
