# Supplementary material for: Preoptic leptin signaling modulates energy balance independent of body temperature regulation
Source: eLife. 2018 May 15;7:e33505. doi: 10.7554/eLife.33505 (PMC5953538; doi:10.7554/eLife.33505)
Supplement: Figure 5—source data 1. [file elife-33505-fig5-data1.xlsx]

## Sheet: Figure 5A
< Body Weight (g) >					HFD feeding
Animal ID	Wk -3	Wk -2	Wk -1	Wk 0	Wk 1	Wk 2	Wk 3	Wk 4	Wk 5	Wk 6	Wk 7	Wk 8	Wk 9	Wk 10	Wk 11	Wk 12	Wk 13	Wk 14	Wk 15
M1	25.6	27.1	26.6	27.3	26.5	26.4	26.9	27.3	27.6	27.4	27.8	27.6	28	28.1	28.1	27.8	28.1	28.3461	28.4603
M2	29.4	28.6	27.4	27.9	27.5	27.5	28	28.4	29	29.3	30.5	30	30.7	31.2	30	30.3	31.8	31.1	31.8
M6	22.8	24.4	22.8	23.3	22.5	22.8	23	23.3	24.1	24	24	23.7	24.2	24.3	24	24	24.4	24.5	24.8
M9	24.8	24.1	24.7	25.2	24.2	24.7	24.4	24.7	25.6	25.4	26.2	27.5	28.9	29.2	27.1	28	29.6	30.9	32.1
M11	26.3	25.9	26.1	27.4	26.2	25.4	26	27.8	28.6	28.3	29.6	30	29.7	30	29.9	29.9	30.1	31.5	32.2
M13	26.6	26.8	26.9	25.8	24.7	25.3	25.8	25.9	25.8	25.6	26.7	27.7	26.9	26.8	25.6	27.5	28.6	28.6	29.4
F1	23.6	25.5	25.2	25.2	22.6	21.9	22.3	22.6	25.3	25.7	26.1	26.2	25.9	25.5	25.9	25.5	26	25.8	26.4
F5	19.2	19.6	19.4	20	19.9	20.1	20.4	20.9	21.3	20.7	20.6	20.8	21.1	21.6	21.2	21.6	22.8	22	22.1
F6	20.1	19.9	20.5	21	20.4	20	20.6	20.6	20.6	20.6	21.2	21.6	21.6	21.5	21.2	21.4	21.5	21.7	22.1
F9	19.9	21.6	21.4	20.1	19.6	20.3	21.3	20.1	23.4	21.1	21.8	20.9	22.3	22	22	21.9	22.6	22.9	21.5
F10	20.9	21.8	21.7	21.1	20	21.3	20.7	21	21.6	21.7	22.1	21.7	21	21.3	20.9	21.9	22.3	22.1	22.8
F13	21.7	22.1	22.8	21.9	21.1	21.3	22	22.8	23.2	22.5	22.7	22.9	24.8	25.6	23.4	23.9	25.2	25.4	25.6
F14	22.6	23.9	23.2	22.8	22.5	22.7	23	24.5	24.8	25	25.3	24.7	25.4	24.4	24.5	24.5	24.6	25.2	24.9
F17	23.9	24.7	24.2	24.1	22.6	22.6	23	23.8	23.9	25.2	25.1	25	24.2	24.1	25.4	25.8	26.5	27.4	27.6
F18	22	22.5	23	23.1	20.6	23	22.8	22.9	24.3	22.4	23.4	24	22.8	23.8	23.6	24.2	25.4	24.2	25.6
M3	26.4	26.6	25.7	26.4	26	29.7	32.9	34.3	37.5	38.3	38.9	39.6	40.2	41.1	40.6	42.1	42.5	42.9	43.9
M4	28.5	27.4	27.4	27.4	27.5	27.4	28.1	28.9	30.8	30.9	32.1	32.4	33.7	34	33.1	33.9	36	37.4	38.8
M5	20.4	21.2	20.3	20.9	21.8	22	22.5	23.1	24.8	24.4	24.7	25.4	25.1	25.5	25.8	25.1	25.5	25.9	26.4
M7	24.8	24.3	24.5	25.6	25.5	24.9	24.9	26	26.4	27.1	27.4	28.2	28.1	28.2	27.7	28.8	29.7	29.8	29.9
M8	21.9	22.6	22.9	23.6	23.8	23.5	24.3	24.5	25.4	25.5	25.7	25.6	26	26.3	26.1	26.2	26.7	26.8	27.7
M10	24.4	24.1	24.6	24.8	23.6	24.2	24.3	24.3	24.5	25.5	25.9	25.9	26.5	26	25.3	26.3	27.6	28.6	28.6
F2	26.6	28.1	27.4	27.7	26.7	28	30.3	31.5	32.2	33.8	34.5	34.2	34.9	36	34.9	35.4	36.2	36.5	37.4
F3	22.9	25.2	25.3	25.9	24.9	22.2	23.7	24	24.8	25.4	26.2	25.7	25.4	26.6	25	25.4	25.2	25.3	25.7
F4	20.5	22.2	20.6	21.5	21.8	22.2	22.6	23.6	25	24.6	24.8	24.8	26.2	26.1	26.5	25.9	26.2	26	27.9
F7	20	21.1	20.3	21.1	22.1	20.4	17.1	20.6	21.9	21.5	21.3	21.2	21.5	21.7	21.5	21.7	22	21.7	22.2
F8	18.3	18.6	18.9	19	20.1	19.3	20.3	20.2	20.5	19.7	19.9	20.3	20.7	20.8	20.2	20.8	21.7	21.7	21.5
F11	19.4	20	20.2	20.4	20.3	20.7	21.2	21.1	22	21.9	21.6	21.7	21.3	22	21.9	21.8	22.2	21.8	22.5
F12	21.1	22.3	21.8	22.3	21.8	21.2	21.3	22	22.7	22	22.3	22.3	22.5	22.1	22.6	23.1	23.4	23.3	23.6
F15	21.7	22.6	22.5	23	20.9	23.2	24.2	25.6	24.2	24.4	24.6	26.1	25.3	24.6	25.3	27.1	26.7	28.4	27
F16	23.8	25	24.1	24	24.2	24	25.5	28	24.1	26.4	25.4	25.6	28.2	27.5	25.9	27.5	28.5	28.1	31.7
F19	21	21.6	21.5	21.3	21.8	24.2	25	26	28.6	28.5	28.4	28.5	29.1	30.2	29.7	31	30.6	32.4	31.1
< Body Weight change (g) >					HFD feeding
Animal ID	Wk -3	Wk -2	Wk -1	Wk 0	Wk 1	Wk 2	Wk 3	Wk 4	Wk 5	Wk 6	Wk 7	Wk 8	Wk 9	Wk 10	Wk 11	Wk 12	Wk 13	Wk 14	Wk 15
M1	-1.7	-0.2	-0.7	0	-0.8	-0.9	-0.4	0	0.3	0.1	0.5	0.3	0.7	0.8	0.8	0.5	0.8	1.04614	1.16025
M2	1.5	0.7	-0.5	0	-0.4	-0.4	0.1	0.5	1.1	1.4	2.6	2.1	2.8	3.3	2.1	2.4	3.9	3.2	3.9
M6	-0.5	1.1	-0.5	0	-0.8	-0.5	-0.3	0	0.8	0.7	0.7	0.4	0.9	1	0.7	0.7	1.1	1.2	1.5
M9	-0.4	-1.1	-0.5	0	-1	-0.5	-0.8	-0.5	0.4	0.2	1	2.3	3.7	4	1.9	2.8	4.4	5.7	6.9
M11	-1.1	-1.5	-1.3	0	-1.2	-2	-1.4	0.4	1.2	0.9	2.2	2.6	2.3	2.6	2.5	2.5	2.7	4.1	4.8
M13	0.8	1	1.1	0	-1.1	-0.5	0	0.1	0	-0.2	0.9	1.9	1.1	1	-0.2	1.7	2.8	2.8	3.6
F1	-1.6	0.3	0	0	-2.6	-3.3	-2.9	-2.6	0.1	0.5	0.9	1	0.7	0.3	0.7	0.3	0.8	0.6	1.2
F5	-0.8	-0.4	-0.6	0	-0.1	0.1	0.4	0.9	1.3	0.7	0.6	0.8	1.1	1.6	1.2	1.6	2.8	2	2.1
F6	-0.9	-1.1	-0.5	0	-0.6	-1	-0.4	-0.4	-0.4	-0.4	0.2	0.6	0.6	0.5	0.2	0.4	0.5	0.7	1.1
F9	-0.2	1.5	1.3	0	-0.5	0.2	1.2	0	3.3	1	1.7	0.8	2.2	1.9	1.9	1.8	2.5	2.8	1.4
F10	-0.2	0.7	0.6	0	-1.1	0.2	-0.4	-0.1	0.5	0.6	1	0.6	-0.1	0.2	-0.2	0.8	1.2	1	1.7
F13	-0.2	0.2	0.9	0	-0.8	-0.6	0.1	0.9	1.3	0.6	0.8	1	2.9	3.7	1.5	2	3.3	3.5	3.7
F14	-0.2	1.1	0.4	0	-0.3	-0.1	0.2	1.7	2	2.2	2.5	1.9	2.6	1.6	1.7	1.7	1.8	2.4	2.1
F17	-0.2	0.6	0.1	0	-1.5	-1.5	-1.1	-0.3	-0.2	1.1	1	0.9	0.1	0	1.3	1.7	2.4	3.3	3.5
F18	-1.1	-0.6	-0.1	0	-2.5	-0.1	-0.3	-0.2	1.2	-0.7	0.3	0.9	-0.3	0.7	0.5	1.1	2.3	1.1	2.5
Mean (n=15)	-0.453333	0.153333	-0.02	0	-1.02	-0.726667	-0.4	0.0266667	0.86	0.58	1.12667	1.20667	1.42	1.54667	1.10667	1.46667	2.22	2.36308	2.74402
Sem (n=15)	0.215333	0.239218	0.192527	0	0.186497	0.243089	0.240436	0.241319	0.245104	0.188528	0.197476	0.191601	0.318209	0.335923	0.215686	0.205789	0.302561	0.377665	0.425283
M3	0	0.2	-0.7	0	-0.4	3.3	6.5	7.9	11.1	11.9	12.5	13.2	13.8	14.7	14.2	15.7	16.1	16.5	17.5
M4	1.1	0	0	0	0.1	0	0.7	1.5	3.4	3.5	4.7	5	6.3	6.6	5.7	6.5	8.6	10	11.4
M5	-0.5	0.3	-0.6	0	0.9	1.1	1.6	2.2	3.9	3.5	3.8	4.5	4.2	4.6	4.9	4.2	4.6	5	5.5
M7	-0.8	-1.3	-1.1	0	-0.1	-0.7	-0.7	0.4	0.8	1.5	1.8	2.6	2.5	2.6	2.1	3.2	4.1	4.2	4.3
M8	-1.7	-1	-0.7	0	0.2	-0.1	0.7	0.9	1.8	1.9	2.1	2	2.4	2.7	2.5	2.6	3.1	3.2	4.1
M10	-0.4	-0.7	-0.2	0	-1.2	-0.6	-0.5	-0.5	-0.3	0.7	1.1	1.1	1.7	1.2	0.5	1.5	2.8	3.8	3.8
F2	-1.1	0.4	-0.3	0	-1	0.3	2.6	3.8	4.5	6.1	6.8	6.5	7.2	8.3	7.2	7.7	8.5	8.8	9.7
F3	-3	-0.7	-0.6	0	-1	-3.7	-2.2	-1.9	-1.1	-0.5	0.3	-0.2	-0.5	0.7	-0.9	-0.5	-0.7	-0.6	-0.2
F4	-1	0.7	-0.9	0	0.3	0.7	1.1	2.1	3.5	3.1	3.3	3.3	4.7	4.6	5	4.4	4.7	4.5	6.4
F7	-1.1	0	-0.8	0	1	-0.7	-4	-0.5	0.8	0.4	0.2	0.1	0.4	0.6	0.4	0.6	0.9	0.6	1.1
F8	-0.7	-0.4	-0.1	0	1.1	0.3	1.3	1.2	1.5	0.7	0.9	1.3	1.7	1.8	1.2	1.8	2.7	2.7	2.5
F11	-1	-0.4	-0.2	0	-0.1	0.3	0.8	0.7	1.6	1.5	1.2	1.3	0.9	1.6	1.5	1.4	1.8	1.4	2.1
F12	-1.2	0	-0.5	0	-0.5	-1.1	-1	-0.3	0.4	-0.3	0	0	0.2	-0.2	0.3	0.8	1.1	1	1.3
F15	-1.3	-0.4	-0.5	0	-2.1	0.2	1.2	2.6	1.2	1.4	1.6	3.1	2.3	1.6	2.3	4.1	3.7	5.4	4
F16	-0.2	1	0.1	0	0.2	0	1.5	4	0.1	2.4	1.4	1.6	4.2	3.5	1.9	3.5	4.5	4.1	7.7
F19	-0.3	0.3	0.2	0	0.5	2.9	3.7	4.7	7.3	7.2	7.1	7.2	7.8	8.9	8.4	9.7	9.3	11.1	9.8
Mean (n=16)	-0.825	-0.125	-0.43125	0	-0.13125	0.1375	0.83125	1.8	2.53125	2.8125	3.05	3.2875	3.7375	3.9875	3.575	4.2	4.7375	5.10625	5.6875
Sem (n=16)	0.218232	0.155054	0.093861	0	0.218464	0.394005	0.595099	0.607111	0.778606	0.804978	0.834765	0.8639	0.91519	0.984584	0.969557	1.02396	1.03541	1.11846	1.1522

## Sheet: Figure 5B, Suppl 2A-B
< Body Composition >
	< g Fat >						< g Lean >
Animal ID	Wk -3	Wk 1	Wk 4	Wk 7	Wk 10	Wk 13	Wk -3	Wk 1	Wk 4	Wk 7	Wk 10	Wk 13
M1	5.1	4.4	5.3	5.5	5.5	5.6	14.6	15	15.1	15.8	16.1	16.4
M2	5.6	4.1	5.5	6.2	6.7	6.9	15.2	15.8	15.9	16.6	17.1	16.6
M6	3.3	2.6	3.4	3.7	3.7	3.9	13	13.7	13.6	14.3	14.3	14.2
M9	2.7	2	3.2	3.9	5.8	5.9	14.9	16.1	15.4	15.9	16.9	16.5
M11	3	2.5	4.4	5.6	5.8	6.1	15.9	16.1	16.7	17	17.3	16.8
M13	4.3	3.1	4	4.8	4.9	5.2	15.4	15.6	15.6	15.3	15.6	16.4
F1	3.8	3	3.2	6	5	5	13.1	13.8	14	14.1	14.6	14.9
F5	2	1.7	2.5	2.6	2.8	3.6	11.5	12.7	13.2	12.8	13.3	14
F6	2.1	1.7	2.2	3.4	3.1	2.9	12.2	13	13.2	12.6	13	13.2
F9	2	1.8	2.1	2.8	2.9	3.5	11.9	13.8	13.4	13.3	13.6	14.1
F10	2.5	2.4	2.5	2.9	2.7	3.4	12.4	13.8	12.8	13.3	13.1	13.6
F13	2.1	1.8	2.5	2.9	4.6	3.8	13.2	14.7	14.6	14.2	14.8	14.7
F14	3.1	2.6	4	5	4	3.9	13.2	14.5	15	14.1	15.1	14.8
F17	3.6	2.9	3.8	5.1	4.2	5.6	14	14.2	15	14.2	14.4	14.5
F18	2.2	2.3	2.9	3.3	3.6	4.8	13.6	14.8	14.5	14.3	14.2	14.8
Mean_All (n=15)	3.16	2.59333	3.43333	4.24667	4.35333	4.67333	13.6067	14.5067	14.5333	14.52	14.8933	15.0333
Sem_All (n=15)	0.294198	0.21145	0.274064	0.326287	0.321879	0.307597	0.348939	0.276796	0.2945	0.34437	0.370774	0.308864
M3	4.4	4.5	9.3	12.1	12.7	13.5	14.2	15.8	17.2	19.3	20.3	20.3
M4	4.8	3.8	5.5	7.2	8.1	9.8	15.4	15.9	16.6	17.8	18.9	19.1
M5	2	2.1	4.1	5.1	5.5	5.4	12.2	13.4	13.2	14	14	14
M7	2.4	2.8	3.9	4.8	4.9	6.1	14.6	15.3	15.6	16.7	16.7	16.8
M8	2.3	2.2	3.7	4.6	5	4.6	10.7	14.8	14.2	14.5	14.9	15.9
M10	2.1	2.2	2.8	3.5	3.7	4.2	14.9	15.3	14.8	15.8	16	15.9
F2	3.9	3.5	7.5	9.1	10	10.6	15	16.6	17	17.4	18.5	18.2
F3	3.1	3.6	3.4	5.4	5	4.1	12.8	13.7	15.1	13.9	15.7	15.7
F4	2.5	2.4	4.3	5.3	5.9	6.1	11.7	14.5	13.8	13.7	14.7	14.4
F7	2.7	2.3	2.3	2.4	2.9	2.8	11.9	13.5	13.2	13.6	13.5	13.9
F8	1.9	1.7	2.4	2.3	2.8	2.7	11	12.5	12.8	12.3	12.9	13.6
F11	2.1	1.6	2.5	2.9	2.8	3.1	11.7	13.5	13.3	13.4	13.9	14
F12	2	2	2.3	2.6	2.5	2.9	13	14.3	14.4	13.6	13.8	13.9
F15	2.4	2.6	4.9	4.4	4.1	6.2	12.9	14.4	14.9	13.9	14.5	15.2
F16	2.9	3.9	4.6	4.5	5.7	6.4	13.9	15.7	15.6	14.6	15.6	16
F19	1.8	2.9	5.7	7.3	8.2	8.9	13.2	14.4	14.9	14.6	15.5	15.9
Mean_All (n=16)	2.70625	2.75625	4.325	5.21875	5.6125	6.0875	13.0687	14.6	14.7875	14.9437	15.5875	15.8
Sem_All (n=16)	0.227938	0.215633	0.489685	0.658674	0.714544	0.787077	0.369202	0.278538	0.342281	0.478798	0.523122	0.495143
	< Adiposity Index >						< % Fat >						< % Lean >
Animal ID	Wk -3	Wk 1	Wk 4	Wk 7	Wk 10	Wk 13	Wk -3	Wk 1	Wk 4	Wk 7	Wk 10	Wk 13	Wk -3	Wk 1	Wk 4	Wk 7	Wk 10	Wk 13
M1	0.349315	0.293333	0.350993	0.348101	0.341615	0.345868	18.8192	16.8582	19.4139	19.7133	19.573	20.041	53.8745	57.4713	55.3114	56.6308	57.2954	57.944
M2	0.368421	0.259494	0.345912	0.373494	0.391813	0.415663	19.5122	15.4717	19.3662	20.8754	21.4744	22.1865	52.9617	59.6226	55.9859	55.8923	54.8077	53.3762
M6	0.253846	0.189781	0.25	0.258741	0.258741	0.274648	14.3478	11.6592	14.5923	15.4167	15.2263	15.8537	56.5217	61.435	58.3691	59.5833	58.8477	57.7236
M9	0.181208	0.124224	0.207792	0.245283	0.343195	0.357576	10.8871	8.3682	12.8	14.8855	19.863	20.1365	60.0806	67.364	61.6	60.687	57.8767	56.314
M11	0.188679	0.15528	0.263473	0.329412	0.33526	0.363095	11.4068	10.0806	15.8273	18.9189	19.3333	20.0658	60.4563	64.9194	60.0719	57.4324	57.6667	55.2632
M13	0.279221	0.198718	0.25641	0.313725	0.314103	0.317073	16.1654	15.0485	15.625	17.9775	18.2836	18.3746	57.8947	75.7282	60.9375	57.3034	58.209	57.9505
F1	0.290076	0.217391	0.228571	0.425532	0.342466	0.33557	16.3793	13.6364	14.1593	23.2558	19.6078	19.2308	56.4655	62.7273	61.9469	54.6512	57.2549	57.3077
F5	0.173913	0.133858	0.189394	0.203125	0.210526	0.257143	10.5263	8.76289	11.9617	12.5	12.963	15.4506	60.5263	65.4639	63.1579	61.5385	61.5741	60.0858
F6	0.172131	0.130769	0.166667	0.269841	0.238462	0.219697	10.6599	8.67347	10.6796	15.7407	14.4186	13.4259	61.9289	66.3265	64.0777	58.3333	60.4651	61.1111
F9	0.168067	0.130435	0.156716	0.210526	0.213235	0.248227	10.0503	8.73786	10	12.844	13.1818	14.7679	59.799	66.9903	63.8095	61.0092	61.8182	59.4937
F10	0.201613	0.173913	0.195312	0.218045	0.206107	0.25	11.9617	11.4286	12.2549	13.1222	12.6761	14.7826	59.3301	65.7143	62.7451	60.181	61.5023	59.1304
F13	0.159091	0.122449	0.171233	0.204225	0.310811	0.258503	9.67742	8.33333	11.0619	12.7753	17.9687	15.3846	60.8295	68.0556	64.6018	62.5551	57.8125	59.5142
F14	0.234848	0.17931	0.266667	0.35461	0.264901	0.263514	13.7168	11.8182	16.3934	19.7628	16.3934	15.7895	58.4071	65.9091	61.4754	55.7312	61.8852	59.919
F17	0.257143	0.204225	0.253333	0.359155	0.291667	0.386207	15.0628	13.0045	15.6379	20.3187	17.4274	21.374	58.5774	63.6771	61.7284	56.5737	59.751	55.3435
F18	0.161765	0.155405	0.2	0.230769	0.253521	0.324324	10	10.2222	12.5541	14.1026	15.1261	18.5328	61.8182	65.7778	62.7706	61.1111	59.6639	57.1429
Mean (n=15)	0.229289	0.177906	0.233498	0.289639	0.287761	0.307807	13.2782	11.4736	14.1552	16.814	16.9011	17.6931	58.6314	65.1455	61.2393	58.6142	59.0954	57.8413
Sem (n=15)	0.0176821	0.0131321	0.0152878	0.0186543	0.0148714	0.0152136	0.849515	0.725783	0.752457	0.904086	0.733439	0.713769	0.694347	1.07528	0.715868	0.64165	0.53805	0.548598
M3	0.309859	0.28481	0.540698	0.626943	0.625616	0.665025	16.9884	16.9173	27.1137	30.8673	30.9002	31.6901	54.8263	59.3985	50.1458	49.2347	49.3917	47.6526
M4	0.311688	0.238994	0.331325	0.404494	0.428571	0.513089	17.0819	14.5038	19.0311	22.4299	23.8235	26.4865	54.8043	60.687	57.4394	55.4517	55.5882	51.6216
M5	0.163934	0.156716	0.310606	0.364286	0.392857	0.385714	9.90099	9.90566	17.7489	20.3187	21.5686	21.0938	60.396	63.2075	57.1429	55.7769	54.902	54.6875
M7	0.164384	0.183007	0.25	0.287425	0.293413	0.363095	10	11.3821	15	16.9611	17.3759	20.1987	60.8333	62.1951	60	59.0106	59.2199	55.6291
M8	0.214953	0.148649	0.260563	0.317241	0.33557	0.289308	11.6751	9.73451	15.102	17.9687	19.0114	17.037	54.3147	65.4867	57.9592	56.6406	56.654	58.8889
M10	0.14094	0.143791	0.189189	0.221519	0.23125	0.264151	8.60656	9.16667	11.5702	13.5135	14.2308	15.3846	61.0656	63.75	61.157	61.0039	61.5385	58.2418
F2	0.26	0.210843	0.441176	0.522989	0.540541	0.582418	14.717	13.41	23.8095	26.7647	27.7778	28.9617	56.6038	63.6015	53.9683	51.1765	51.3889	49.7268
F3	0.242187	0.262774	0.225166	0.388489	0.318471	0.261146	13.8393	16.1435	14.1667	21.1765	18.797	15.8915	57.1429	61.435	62.9167	54.5098	59.0226	60.8527
F4	0.213675	0.165517	0.311594	0.386861	0.401361	0.423611	12.6263	11.0599	18.2203	21.4575	22.6054	23.0189	59.0909	66.8203	58.4746	55.4656	56.3218	54.3396
F7	0.226891	0.17037	0.174242	0.176471	0.214815	0.201439	13.1707	10.9524	11.165	11.215	13.3641	12.5	58.0488	64.2857	64.0777	63.5514	62.212	62.0536
F8	0.172727	0.136	0.1875	0.186992	0.217054	0.198529	10.5556	8.99471	11.8812	11.5	13.4615	12.5581	61.1111	66.1376	63.3663	61.5	62.0192	63.2558
F11	0.179487	0.118519	0.18797	0.216418	0.201439	0.221429	10.8247	8.12183	11.9048	13.4259	12.7273	13.7168	60.3093	68.5279	63.3333	62.037	63.1818	61.9469
F12	0.153846	0.13986	0.159722	0.191176	0.181159	0.208633	9.47867	9.38967	10.3139	11.6592	11.3122	12.5	61.6114	67.1362	64.574	60.9865	62.4434	59.9138
F15	0.186047	0.180556	0.328859	0.316547	0.282759	0.407895	11.0599	11.6071	18.7023	17.8862	16.6667	22.1429	59.447	64.2857	56.8702	56.5041	58.9431	54.2857
F16	0.208633	0.248408	0.294872	0.308219	0.365385	0.4	12.1849	15.1751	17.6923	17.7165	20.7273	21.9178	58.4034	61.0895	60	57.4803	56.7273	54.7945
F19	0.136364	0.201389	0.38255	0.5	0.529032	0.559748	8.57143	12.6087	23.1707	25.7042	27.1523	28.254	62.8571	62.6087	60.5691	51.4085	51.3245	50.4762
Mean (n=16)	0.205351	0.186888	0.286002	0.338504	0.347456	0.371577	11.9551	11.8171	16.6621	18.7853	19.4689	20.2095	58.8041	63.7908	59.4997	56.9836	57.5549	56.1479
Sem (n=16)	0.013176	0.0120654	0.0255348	0.0317549	0.0322161	0.0359519	0.643915	0.658195	1.20536	1.41371	1.42693	1.53318	0.640056	0.619224	0.951059	1.01564	1.04281	1.16193

## Sheet: Figure 5E
< Cumulative Food Intake (g) >			HFD Feeding
Animal ID	W-1	W0	W2	W3	W4	W6	W7	W8	W9	W10	W12	W13	W14	W15
M1	22.8	27	14.5	14.3	12.5	13.1	14.1	14.4	14.2	14.525	13	14.1	13.8725	13.8725
M2	22.1	25.8	16.6	15.7	12.9	14.2	15.7	13.9	15.6	15.925	15.1	16	15	15.1
M6	20.6	24.1	15.1	13.8	11.6	12.8	13.7	12.8	13.7	13.2125	13.1	13.9	13.6	12.9
M9	25.3	27	17.9	14.6	16.2	13.8	14.9	16.2	16.4	17.2667	14	15.9	16.1	15.4
M11	26	30.3	17.4	16.4	16.7	14.2	16.7	15	14.9	16.1	13.3	15.1	15.5	15.7
M13	23.3	22.7	15.4	14.4	13.2	12.8	14.2	14	12.4	13.7667	15.4	14.3	13.9	13.9
F1	25.6	24.2	13.5	13.7	11.7	14.5	14.8	13.3	13	12.6875	13.2	14.7	14.1	14.4
F5	24.2	29	15.2	13.9	11.4	11.7	12.2	12.3	13.6	12.425	12.5	13.8	12.9	11.9
F6	39.3	44.6	18.3	16.7	13.8	11.9	15.2	14.3	13.4	12.25	12.6	12.6	12.5	12.4
F9	19.7	24.4	14.9	18.2	14.3	12.2	14	12.8	14.6	14.9333	11.9	14.9	11.9	12.3
F10	23.1	21.6	15.8	12.3	13.3	12.7	13.4	12.2	11.6	12.6	13.2	13.1	11.6	12.9
F13	24.8	25.2	16.1	15	15.1	13.3	13.3	13	15.2	17.7333	13.5	14.9	15.5	12.8
F14	19	21.7	14.9	13.8	15	18.6	13.5	12.2	13.6	12.1333	12.4	13	13.6	12.4
F17	26.2	25.6	17	14.3	15.1	17.3	14.3	13.3	11.9	12.1333	13.4	14.6	15.2	17.2
F18	29.4	30.2	15.7	13.5	13.5	10.4	13.3	14	10.2	14.9333	12.8	14.8	10.7	14.2
Mean (n=15)	24.76	26.8933	15.8867	14.7067	13.7533	13.5667	14.22	13.58	13.62	14.175	13.2933	14.38	13.7315	13.8248
Sem (n=15)	1.2531	1.44767	0.344324	0.384889	0.422111	0.540605	0.287882	0.290189	0.42395	0.49354	0.243871	0.255268	0.409092	0.392465
M3	31.7	34.9	20.3	21.2	16	18.1	17.4	16.8	17.3	17.675	19.4	17.7	18.6	17.5
M4	26.7	29.7	16.4	15.9	13.8	16	16.7	15.9	17.2	16.7125	16.9	19.1	18.5	17.6
M5	18.4	21.6	15.2	14.2	11.5	11.6	13.1	13	12.3	12.775	12.5	12.6	12.5	12.7
M7	23.5	25.6	15.3	13.1	10.9	13.6	13.8	14.3	13.6	13.825	14.6	14.7	14.8	14.7
M8	22.5	26.6	14.9	14.5	11.1	12.5	13.3	12.6	13.6	13.3875	13.1	14.8	13.4	14.6
M10	29	30.4	14.7	13.8	14.3	14.5	14.6	14	14	13.7667	14.4	14.6	15.1	14.1
F2	27.2	26.1	17.3	18.1	14.2	16.6	15.9	14.7	16.3	16.625	15.7	16.3	15.9	15.4
F3	32.7	35.6	11.4	14.3	12.5	13.8	14.7	12.2	12.6	14.35	13.9	13.9	14.2	13.9
F4	21.6	26	17	15.9	12.9	13.1	14.2	13.3	15.7	14.7875	13.2	13.4	13.9	15.7
F7	22.9	27.2	16	10.8	12	12.4	12.7	12.5	13.3	13.5625	12.1	12.9	12.6	12.2
F8	25.3	26	13.5	13.8	11	11.5	12.9	12.7	12.9	12.95	12.8	14	14.2	12.6
F11	40.7	41.7	19.7	19.8	15.2	18.7	17.2	16.1	13.1	16.1	16.2	17.7	14.2	16.1
F12	20.6	22.9	16.6	14.7	14.8	12.6	13	12.3	12.6	12.3667	13.9	14.1	15.6	12.8
F15	28.9	26.9	17.3	14.7	16.6	15.1	13.9	16.8	13.4	13.3	18.6	18	18.8	15.5
F16	22	27.2	15.5	14.7	19.4	20.7	13.7	12.5	18	12.6	15.3	16.7	12.4	11.6
F19	22.5	29.6	18.7	15.3	15	15.3	13.8	13	13.4	17.5	14.8	15.4	16	13.7
Mean (n=16)	26.0125	28.625	16.2375	15.3	13.825	14.7562	14.4312	13.9188	14.3313	14.5177	14.8375	15.3687	15.0437	14.4187
Sem (n=16)	1.40822	1.26953	0.559604	0.6362	0.589527	0.671874	0.387268	0.413039	0.473965	0.452957	0.5278	0.495792	0.525592	0.451684
< Cumulative Food Intake [kcal/g BW] >
Animal ID	W-1	W0	W2	W3	W4	W6	W7	W8	W9	W10	W12	W13	W14	W15
M1	2.85318	6.21942	9.26743	12.2508	14.8154	17.464	20.3044	23.1948	26.0348	28.9139	31.5	34.3049	37.0378	39.7533
M2	2.652	5.78719	9.14341	12.2891	14.8325	17.5409	20.4604	23.0153	25.8731	28.7339	31.5186	34.3836	37.0354	39.705
M6	2.93288	6.44594	10.1526	13.5032	16.2892	19.2483	22.4222	25.4062	28.5866	31.616	34.6508	37.8444	40.937	43.8467
M9	3.48393	7.12001	11.1905	14.4971	18.166	21.1749	24.3859	27.7406	30.9741	34.2788	37.1042	40.1738	43.133	45.8512
M11	3.36	7.16591	10.9157	14.4637	17.9154	20.6906	23.8979	26.6965	29.4719	32.4707	34.9439	37.7424	40.5405	43.2812
M13	2.91575	5.81033	9.23529	12.3689	15.2081	17.9772	20.9964	23.8582	26.3836	29.2344	32.4594	35.2939	37.9961	40.6611
F1	3.39314	6.6198	9.99329	13.44	16.3376	19.4992	22.6763	25.5042	28.2788	31.0237	33.8794	37.0535	40.0803	43.1479
F5	4.16985	9.11604	13.3416	17.1581	20.2276	23.3253	26.6101	29.9139	33.5233	36.759	40.0067	43.4629	46.6648	49.6655
F6	6.53703	13.759	18.796	23.37	27.0947	30.3065	34.3502	38.0655	41.5148	44.6753	47.9643	51.2303	54.4479	57.5961
F9	3.0787	7.02973	11.1823	16.0473	19.8883	22.9369	26.5658	29.8992	33.6574	37.4059	40.4202	44.1435	47.0518	50.1323
F10	3.56855	6.95995	11.2141	14.4707	18.0173	21.2789	24.6809	27.7782	30.7991	34.1114	37.541	40.8367	43.742	46.9368
F13	3.71171	7.50017	11.7226	15.5748	19.3229	22.5591	25.8311	29.0013	32.5448	36.4574	39.6312	43.0057	46.412	49.2029
F14	2.71083	5.88091	9.54658	12.9045	16.4161	20.5693	23.5538	26.2671	29.2857	31.995	34.809	37.7532	40.79	43.5423
F17	3.60049	7.16223	11.3445	14.8317	18.4196	22.3376	25.499	28.451	31.1406	33.934	36.8443	39.9486	43.0845	46.562
F18	4.34215	8.74441	12.7486	16.0264	19.3113	21.7877	25.0168	28.3012	30.7248	34.2883	37.266	40.5841	42.983	46.1537
Mean (n=15)	3.55401	7.4214	11.3196	14.8798	18.1508	21.2464	24.4834	27.5395	30.5862	33.7265	36.7026	39.8508	42.7957	45.7359
Sem (n=15)	0.249087	0.516681	0.624716	0.719533	0.78906	0.81362	0.883504	0.950108	1.01112	1.05893	1.09576	1.14362	1.17993	1.21261
M3	4.07312	8.57461	12.6273	16.3932	19.0408	21.6961	24.2024	26.5823	28.993	31.4105	34.0191	36.3456	38.7675	41.0095
M4	3.27416	6.9162	10.238	13.4238	16.116	18.9996	21.9473	24.6885	27.582	30.3271	33.132	36.1705	38.9733	41.5417
M5	2.97947	6.50258	10.3616	13.91	16.7144	19.3362	22.303	25.1884	27.8969	30.7043	33.4352	36.2042	38.9085	41.6087
M7	3.23607	6.66984	10.0456	12.9707	15.352	18.1788	20.9945	23.8545	26.5406	29.2713	32.1448	34.939	37.705	40.4431
M8	3.32308	7.16721	10.6701	14.0433	16.5727	19.3035	22.1921	24.9234	27.8542	30.7007	33.486	36.597	39.3822	42.3612
M10	4.00164	8.13703	11.5568	14.7208	17.9928	21.2176	24.3762	27.3816	30.3525	33.2685	36.3717	39.3838	42.3716	45.1127
F2	3.29341	6.47656	9.99349	13.4458	16.0009	18.7978	21.3865	23.7659	26.389	28.9964	31.4798	34.0114	36.4434	38.7607
F3	4.35137	9.02387	11.7153	15.1797	18.0938	21.1507	24.3186	26.9325	29.6744	32.7431	35.81	38.8647	41.9915	45.0222
F4	3.3914	7.54152	11.8379	15.7845	18.8894	21.8264	25.0228	28.0046	31.4278	34.5719	37.3731	40.2332	43.1942	46.4333
F7	3.7171	8.13217	12.3185	15.5211	19.0606	22.2378	25.5374	28.808	32.2716	35.7627	38.8773	42.1599	45.3661	48.4564
F8	4.53376	9.14379	12.9539	16.8291	19.8493	23.0304	26.6529	30.1659	33.6646	37.1346	40.6062	44.2693	47.9076	51.1509
F11	6.80358	13.7057	19.0487	24.3035	28.2993	33.0361	37.433	41.5676	44.9554	49.09	53.2123	57.6856	61.2743	65.3157
F12	3.13905	6.62857	10.9214	14.7676	18.5685	21.7029	24.9662	28.0329	31.1604	34.2437	37.626	40.9978	44.7124	47.7473
F15	4.30616	8.27909	12.6414	16.09	19.7966	23.2516	26.4061	30.0908	32.9898	35.9536	39.9008	43.6212	47.4154	50.5266
F16	3.011	6.81108	10.387	13.6893	17.7216	22.2797	25.2207	27.9462	31.6667	34.1821	37.3682	40.6843	43.1205	45.2776
F19	3.50812	8.1556	12.6761	16.1342	19.4048	22.3844	25.0813	27.6219	30.2089	33.4905	36.2018	38.9818	41.8059	44.205
Mean (n=16)	3.8089	7.99159	11.8746	15.4504	18.5921	21.7768	24.8775	27.8472	30.8517	33.8657	36.9403	40.0718	43.0837	45.9358
Sem (n=16)	0.235446	0.442924	0.544587	0.661312	0.738085	0.850683	0.945299	1.04194	1.09338	1.18375	1.28093	1.39704	1.47736	1.57508

## Sheet: Figure 5F, Suppl 2E
< 24hr Energy Expenditure [kcal/h/kg LBM] >
Animal ID	Wk -3	Wk 4	Wk 10	Wk10 - Wk-3
M1	32.1352	34.0025	31.5323	-1.8762
M2	36.9915	32.2943	30.5462	-17.4237
M6	32.9722	33.3571	32.4023	-1.72848
M9	27.38	31.0254	29.5061	7.7652
M11	26.2728	30.8745	30.9381	17.7572
M13		40.8827	31.7922
F1	33.6567	37.2671	34.1371	1.42745
F5	39.9752	33.3641	34.2754	-14.2585
F6	39.5008	33.492	32.0011	-18.9863
F9	34.6619	36.7714	32.8722	-5.16332
F10	32.1355	38.0534	35.202	9.54218
F13	29.9283	35.6378	31.2674	4.47422
F14	30.2594	32.9907	31.9352	5.5384
F17	28.7463	33.3819	34.4358	19.792
F18	30.9479	37.2131	34.3408	10.9632
Mean (n=15)	32.5403	34.7072	32.4789	1.2731
Sem (n=15)	1.11105	0.7292	0.431802	3.12899
M3	34.4078	34.802	27.925	-18.8411
M4	34.6435	32.3036	31.0456	-10.3855
M5	41.0986	35.5027	33.1899	-19.2431
M7	31.2476	31.5284	29.2149	-6.50518
M8	58.286	33.6055	33.7389	-42.1148
M10	28.2593	32.9462	31.5755	11.735
F2	32.7968	31.2745	28.95	-11.7291
F3	38.4836	33.8293	35.4524	-7.8766
F4	40.5858	36.1338	30.4409	-24.9962
F7	39.745	35.404	32.9646	-17.0598
F8	38.4527	35.1343	35.0804	-8.76991
F11	32.8341	32.7527	32.9851	0.459966
F12	30.5079	33.4674	34.3685	12.6543
F15	30.0401	31.6532	35.5541	18.3557
F16	27.8936	32.0758	30.548	9.51611
F19	31.4786	34.3354	33.6873	7.01632
Mean (n=16)	35.6726	33.5468	32.2951	-6.73649
Sem (n=16)	1.8565	0.388897	0.601176	4.02605
< Wk -3 EE [kcal/h] >	1	2	3	4	5	6	7	8	9	10	11	12	13	14	15	16	17	18	19	20	21	22	23	24	25	26	27	28	29	30	31	32	33	34	35	36	37	38	39	40	41	42	43	44	45	46	47	48	49
Animal ID (group 1)	11:04:00	11:34:00	12:04:00	12:34:00	13:04:00	13:34:00	14:04:00	14:34:00	15:04:00	15:34:00	16:04:00	16:34:00	17:04:00	17:34:00	18:04:00	18:34:00	19:04:00	19:34:00	20:04:00	20:34:00	21:04:00	21:34:00	22:04:00	22:34:00	23:04:00	23:34:00	00:04:00	00:34:00	01:04:00	01:34:00	02:04:00	02:34:00	03:04:00	03:34:00	04:04:00	04:34:00	05:04:00	05:34:00	06:04:00	06:34:00	07:04:00	07:34:00	08:04:00	08:34:00	09:04:00	09:34:00	10:04:00	10:34:00	11:04:00
M1	0.524	0.541	0.56	0.538	0.605	0.627	0.541	0.399	0.59	0.407	0.412	0.462	0.43	0.637	0.44	0.371	0.482	0.478	0.583	0.585	0.459	0.562	0.482	0.632	0.536	0.442	0.42	0.513	0.599	0.413	0.717	0.418	0.574	0.394	0.487	0.623	0.412	0.405	0.526	0.499	0.633	0.436	0.527	0.426	0.539	0.484	0.517	0.534	0.404
M2	0.616	0.605	0.589	0.594	0.575	0.382	0.559	0.55	0.377	0.666	0.415	0.432	0.455	0.43	0.585	0.396	0.455	0.463	0.578	0.606	0.524	0.63	0.452	0.463	0.473	0.494	0.621	0.664	0.635	0.464	0.417	0.428	0.711	0.474	0.459	0.474	0.526	0.464	0.652	0.602	0.566	0.405	0.434	0.447	0.586	0.43	0.507	0.514	0.501
M3	0.546	0.586	0.492	0.679	0.427	0.519	0.455	0.491	0.406	0.546	0.421	0.352	0.328	0.481	0.355	0.347	0.441	0.435	0.585	0.523	0.463	0.404	0.423	0.666	0.426	0.424	0.516	0.406	0.457	0.618	0.515	0.404	0.39	0.38	0.586	0.532	0.364	0.444	0.479	0.46	0.39	0.435	0.39	0.389	0.366	0.57	0.389	0.425	0.375
M4	0.577	0.555	0.414	0.407	0.694	0.422	0.442	0.406	0.587	0.469	0.403	0.45	0.442	0.477	0.435	0.478	0.5	0.509	0.586	0.675	0.588	0.541	0.597	0.53	0.515	0.593	0.531	0.541	0.513	0.568	0.75	0.472	0.502	0.449	0.549	0.564	0.575	0.643	0.535	0.544	0.448	0.56	0.464	0.406	0.459	0.477	0.457	0.437	0.566
M5	0.559	0.545	0.661	0.453	0.412	0.555	0.468	0.449	0.431	0.39	0.47	0.477	0.423	0.471	0.528	0.393	0.587	0.421	0.673	0.538	0.544	0.508	0.671	0.611	0.607	0.578	0.463	0.545	0.547	0.51	0.409	0.41	0.408	0.465	0.357	0.569	0.385	0.441	0.394	0.535	0.561	0.624	0.393	0.527	0.399	0.367	0.4	0.541	0.54
M6	0.566	0.589	0.523	0.655	0.392	0.645	0.612	0.534	0.475	0.339	0.392	0.407	0.376	0.359	0.382	0.381	0.424	0.39	0.545	0.639	0.509	0.421	0.483	0.601	0.378	0.546	0.564	0.493	0.4	0.401	0.358	0.523	0.421	0.376	0.402	0.364	0.395	0.359	0.474	0.409	0.394	0.397	0.431	0.377	0.366	0.355	0.344	0.455	0.407
M7	0.526	0.565	0.556	0.538	0.568	0.546	0.427	0.716	0.585	0.449	0.502	0.405	0.499	0.606	0.637	0.637	0.602	0.567	0.612	0.697	0.628	0.611	0.659	0.505	0.406	0.611	0.594	0.576	0.558	0.504	0.405	0.412	0.565	0.442	0.475	0.435	0.539	0.556	0.596	0.553	0.543	0.466	0.399	0.419	0.654	0.427	0.422	0.535	0.437
M8	0.506	0.569	0.549	0.54	0.56	0.419	0.36	0.479	0.498	0.34	0.378	0.358	0.332	0.382	0.609	0.419	0.366	0.482	0.696	0.511	0.491	0.537	0.505	0.373	0.547	0.501	0.374	0.371	0.347	0.517	0.548	0.543	0.448	0.377	0.44	0.374	0.442	0.461	0.417	0.524	0.429	0.469	0.445	0.563	0.506	0.397	0.342	0.375	0.338
F1	0.424	0.465	0.359	0.461	0.385	0.304	0.371	0.309	0.331	0.318	0.366	0.32	0.354	0.329	0.449	0.328	0.384	0.42	0.481	0.534	0.542	0.53	0.604	0.481	0.428	0.544	0.534	0.339	0.436	0.379	0.569	0.626	0.579	0.409	0.588	0.559	0.619	0.625	0.581	0.38	0.572	0.46	0.548	0.395	0.365	0.406	0.494	0.456	0.497
F2	0.506	0.515	0.422	0.386	0.543	0.61	0.366	0.564	0.376	0.424	0.719	0.421	0.403	0.553	0.448	0.456	0.407	0.566	0.643	0.531	0.729	0.544	0.566	0.54	0.452	0.501	0.444	0.453	0.517	0.615	0.523	0.396	0.495	0.52	0.629	0.485	0.591	0.701	0.41	0.586	0.457	0.348	0.601	0.466	0.531	0.385	0.378	0.476	0.458
F3	0.512	0.543	0.405	0.565	0.366	0.362	0.61	0.474	0.382	0.437	0.494	0.414	0.382	0.545	0.458	0.432	0.55	0.567	0.604	0.419	0.456	0.428	0.449	0.444	0.394	0.4	0.504	0.396	0.352	0.452	0.488	0.364	0.295	0.312	0.552	0.297	0.381	0.371	0.325	0.3	0.337	0.369	0.326	0.413	0.339	0.365	0.41	0.274	0.506
F4	0.501	0.498	0.514	0.466	0.36	0.325	0.506	0.341	0.313	0.39	0.433	0.522	0.38	0.349	0.384	0.425	0.425	0.601	0.623	0.615	0.57	0.608	0.593	0.67	0.568	0.452	0.397	0.464	0.438	0.58	0.552	0.504	0.522	0.573	0.425	0.653	0.653	0.538	0.619	0.558	0.575	0.601	0.435	0.458	0.549	0.427	0.586	0.492	0.432
F5	0.502	0.574	0.554	0.475	0.342	0.324	0.377	0.349	0.327	0.499	0.466	0.335	0.341	0.338	0.381	0.351	0.397	0.41	0.538	0.543	0.552	0.572	0.504	0.398	0.346	0.438	0.617	0.549	0.5	0.485	0.389	0.364	0.403	0.451	0.385	0.446	0.392	0.389	0.444	0.423	0.387	0.379	0.411	0.386	0.357	0.382	0.411	0.371	0.555
F6	0.456	0.449	0.531	0.58	0.437	0.39	0.425	0.417	0.344	0.367	0.604	0.423	0.381	0.546	0.396	0.409	0.499	0.45	0.607	0.599	0.46	0.593	0.664	0.556	0.658	0.608	0.624	0.553	0.406	0.598	0.551	0.485	0.458	0.481	0.461	0.459	0.549	0.461	0.564	0.533	0.447	0.378	0.348	0.515	0.386	0.391	0.424	0.39	0.457
F7	0.438	0.463	0.384	0.31	0.459	0.48	0.346	0.311	0.309	0.381	0.337	0.315	0.446	0.309	0.382	0.323	0.352	0.395	0.514	0.501	0.529	0.57	0.601	0.553	0.548	0.544	0.606	0.578	0.568	0.388	0.403	0.37	0.398	0.443	0.371	0.545	0.535	0.36	0.396	0.52	0.399	0.415	0.51	0.522	0.37	0.55	0.434	0.401	0.373
F8	0.464	0.529	0.544	0.486	0.372	0.297	0.313	0.429	0.298	0.289	0.344	0.317	0.281	0.409	0.304	0.291	0.346	0.395	0.539	0.546	0.609	0.544	0.52	0.554	0.528	0.504	0.493	0.333	0.491	0.482	0.493	0.401	0.346	0.482	0.477	0.342	0.451	0.384	0.478	0.469	0.434	0.348	0.423	0.351	0.363	0.378	0.482	0.362	0.342
	1	2	3	4	5	6	7	8	9	10	11	12	13	14	15	16	17	18	19	20	21	22	23	24	25	26	27	28	29	30	31	32	33	34	35	36	37	38	39	40	41	42	43	44	45	46	47	48	49
Animal ID (group 2)	2016-07-25 12:00:48	2016-07-25 12:18:48	2016-07-25 12:36:48	2016-07-25 12:54:48	2016-07-25 13:12:48	2016-07-25 13:30:48	2016-07-25 13:48:48	2016-07-25 14:06:48	2016-07-25 14:24:48	2016-07-25 14:42:48	2016-07-25 15:00:48	2016-07-25 15:18:48	2016-07-25 15:36:48	2016-07-25 15:54:48	2016-07-25 16:12:48	2016-07-25 16:30:48	2016-07-25 16:48:48	2016-07-25 17:06:48	2016-07-25 17:24:48	2016-07-25 17:42:48	2016-07-25 18:00:48	2016-07-25 18:18:48	2016-07-25 18:36:48	2016-07-25 18:54:48	2016-07-25 19:12:48	2016-07-25 19:30:48	2016-07-25 19:48:48	2016-07-25 20:06:48	2016-07-25 20:24:48	2016-07-25 20:42:48	2016-07-25 21:00:48	2016-07-25 21:18:48	2016-07-25 21:36:48	2016-07-25 21:54:48	2016-07-25 22:12:48	2016-07-25 22:30:48	2016-07-25 22:48:48	2016-07-25 23:06:48	2016-07-25 23:24:48	2016-07-25 23:42:48	2016-07-26 00:00:48	2016-07-26 00:18:48	2016-07-26 00:36:48	2016-07-26 00:54:48	2016-07-26 01:12:48	2016-07-26 01:30:48	2016-07-26 01:48:48	2016-07-26 02:06:48	2016-07-26 02:24:48
M9	0.491348	0.520022	0.526067	0.539307	0.495799	0.504055	0.491221	0.464944	0.305694	0.326201	0.314327	0.312897	0.309938	0.454225	0.470346	0.381643	0.321611	0.324636	0.316101	0.386741	0.520573	0.344674	0.33963	0.443964	0.490088	0.38309	0.549192	0.529147	0.490517	0.379964	0.553138	0.550261	0.465909	0.346186	0.349844	0.520238	0.361826	0.363308	0.361234	0.477804	0.555359	0.579479	0.542986	0.588812	0.539274	0.351399	0.353225	0.364254	0.369932
M10	0.569322	0.574905	0.557876	0.545003	0.493627	0.500498	0.464167	0.413479	0.345659	0.317634	0.325237	0.500494	0.551798	0.392235	0.346062	0.341283	0.343146	0.492313	0.494909	0.33898	0.35227	0.418146	0.344204	0.460076	0.46286	0.408222	0.457172	0.417223	0.556599	0.488543	0.554172	0.546561	0.415605	0.535399	0.443697	0.559949	0.510587	0.570015	0.588405	0.529073	0.581531	0.58488	0.557004	0.551153	0.55102	0.498938	0.414226	0.372962	0.371309
M11	0.452758	0.469062	0.507231	0.322118	0.363084	0.306057	0.299384	0.320246	0.332741	0.509254	0.30359	0.294989	0.339511	0.35435	0.333157	0.30192	0.303823	0.321991	0.346484	0.298589	0.308867	0.303516	0.447312	0.290324	0.421341	0.34593	0.537893	0.491669	0.466636	0.331334	0.370791	0.323091	0.534014	0.495854	0.309876	0.282824	0.27821	0.472824	0.512816	0.427444	0.386445	0.340371	0.459313	0.425003	0.308019	0.283919	0.359124	0.25002	0.251233
M13	0.439635	0.446399	0.40121	0.315733	0.323132	0.319783	0.432964	0.404048	0.316557	0.343974	0.307077	0.297933	0.332747	0.323194	0.462633	0.374607	0.3328	0.337835	0.334501	0.333191	0.414435	0.361891	0.34323	0.392728	0.44422	0.450227	0.345574	0.44903	0.324809	0.444416	0.369034	0.38269	0.360481	0.414662	0.41559	0.347994	0.424535	0.3694	0.472148	0.33183	0.320733	0.42406	0.338623	0.334835	0.282709	0.452189	0.357524	0.331238	0.341543
F9	0.474351	0.44193	0.474061	0.457479	0.40876	0.462174	0.355168	0.424618	0.477543	0.400363	0.337332	0.308934	0.322081	0.423777	0.472585	0.491709	0.307586	0.329644	0.326403	0.325264	0.48294	0.339585	0.32252	0.362826	0.416751	0.450903	0.4444	0.502042	0.494826	0.43104	0.452679	0.466792	0.445637	0.438843	0.439064	0.442689	0.432253	0.513149	0.499698	0.38084	0.3842	0.366456	0.50013	0.454632	0.521432	0.448893	0.364738	0.369348	0.346459
F10	0.46286	0.430311	0.30645	0.274263	0.29449	0.299377	0.272124	0.305803	0.345823	0.332032	0.303048	0.302985	0.361006	0.299686	0.317584	0.302667	0.487376	0.320143	0.310306	0.304629	0.43532	0.305177	0.323453	0.38764	0.442548	0.361648	0.481983	0.421948	0.455782	0.440988	0.509171	0.397723	0.51256	0.390463	0.423657	0.492259	0.484878	0.49519	0.424196	0.500807	0.508534	0.476335	0.468632	0.368927	0.364207	0.324769	0.488252	0.363622	0.344649
F11	0.432755	0.416374	0.402861	0.397798	0.404349	0.272907	0.264552	0.268145	0.438332	0.438025	0.432766	0.278992	0.308485	0.293103	0.297135	0.374758	0.440715	0.44512	0.445601	0.327513	0.324133	0.320505	0.317444	0.447412	0.4102	0.4555	0.499858	0.497868	0.391927	0.347981	0.464264	0.489453	0.506677	0.358922	0.530976	0.486396	0.458344	0.364683	0.39302	0.530733	0.538345	0.490298	0.508942	0.495836	0.504171	0.48506	0.424905	0.326699	0.469861
F12	0.429805	0.444656	0.417219	0.319858	0.267527	0.263116	0.256176	0.267553	0.370679	0.432602	0.289523	0.284651	0.292601	0.288639	0.289689	0.307759	0.443724	0.412022	0.28667	0.295298	0.2812	0.32004	0.376495	0.43569	0.312764	0.442967	0.363198	0.478755	0.358984	0.440526	0.350005	0.373512	0.473686	0.378406	0.351356	0.339207	0.439642	0.505138	0.411627	0.387416	0.520446	0.504818	0.450749	0.386722	0.340614	0.534102	0.423963	0.346772	0.331496
F13	0.5025	0.476676	0.470851	0.440764	0.321023	0.318866	0.293526	0.331541	0.306808	0.419773	0.479164	0.41606	0.319931	0.307862	0.302103	0.310057	0.302387	0.404293	0.499124	0.358774	0.349214	0.33802	0.412253	0.478089	0.350407	0.379973	0.504264	0.557794	0.484667	0.378604	0.346309	0.434453	0.386032	0.372167	0.372319	0.529502	0.522952	0.529977	0.556193	0.516355	0.504723	0.490433	0.43638	0.492139	0.422524	0.355216	0.363667	0.343972	0.322349
F14	0.440144	0.484879	0.508632	0.479969	0.494007	0.478518	0.337178	0.43826	0.325654	0.339209	0.34397	0.359076	0.311425	0.345925	0.463283	0.502435	0.469749	0.354838	0.357232	0.339867	0.379417	0.432451	0.495689	0.513557	0.378579	0.449959	0.535096	0.543574	0.447976	0.502818	0.463176	0.453186	0.389038	0.438433	0.404534	0.370916	0.407914	0.422591	0.507754	0.497389	0.390056	0.371781	0.351124	0.36759	0.414103	0.445999	0.34192	0.320126	0.32938
F15	0.44907	0.452779	0.443842	0.420781	0.418691	0.336802	0.312266	0.304017	0.307391	0.306888	0.307593	0.305383	0.336265	0.485669	0.418133	0.315641	0.311016	0.323512	0.317514	0.307107	0.315206	0.391432	0.338316	0.406666	0.444839	0.485787	0.387242	0.370829	0.398	0.374457	0.407085	0.395589	0.394509	0.511354	0.421298	0.412495	0.391895	0.433383	0.511815	0.428738	0.504177	0.422856	0.380819	0.46485	0.389936	0.420308	0.447438	0.539314	0.365669
F16	0.466395	0.45692	0.450058	0.422248	0.343368	0.293902	0.289587	0.428936	0.461156	0.462349	0.344465	0.316167	0.312259	0.311341	0.363905	0.43214	0.403718	0.320495	0.330207	0.336125	0.329309	0.356758	0.484871	0.311973	0.362453	0.494882	0.378783	0.423518	0.504605	0.426104	0.420612	0.459931	0.453792	0.43947	0.380109	0.354667	0.367459	0.35767	0.547915	0.51534	0.508124	0.505463	0.487824	0.352849	0.373491	0.426851	0.519008	0.356753	0.35763
F17	0.501086	0.484894	0.494663	0.451245	0.467947	0.428552	0.320505	0.313639	0.335369	0.525475	0.350474	0.340238	0.337075	0.327401	0.504471	0.345405	0.346942	0.343919	0.523566	0.494459	0.347258	0.347862	0.412948	0.385879	0.548875	0.500154	0.526724	0.544874	0.483371	0.447677	0.55305	0.453894	0.469741	0.397689	0.503066	0.58946	0.585329	0.569041	0.5895	0.558151	0.546416	0.389815	0.319779	0.529521	0.394282	0.328832	0.276124	0.448718	0.570891
F18	0.484256	0.433911	0.325479	0.315595	0.298871	0.406855	0.314601	0.309508	0.315987	0.310055	0.328641	0.491021	0.357484	0.315168	0.29516	0.400156	0.48072	0.332942	0.324872	0.421039	0.352628	0.34482	0.385377	0.433774	0.503208	0.526429	0.540333	0.521456	0.506151	0.549121	0.455923	0.375995	0.577912	0.577419	0.459169	0.559831	0.566906	0.521926	0.576368	0.522901	0.526622	0.496252	0.555914	0.392586	0.410029	0.364318	0.374217	0.348301	0.505018
F19	0.45245	0.48749	0.444973	0.466687	0.457989	0.324426	0.327477	0.322121	0.328688	0.32282	0.330984	0.514095	0.45581	0.422654	0.336806	0.329252	0.313324	0.337126	0.461944	0.336107	0.339369	0.341241	0.450367	0.35531	0.469039	0.402133	0.43104	0.449035	0.339993	0.425337	0.325686	0.41584	0.431976	0.40748	0.397904	0.446388	0.472802	0.481234	0.44759	0.522516	0.499383	0.546095	0.545032	0.530905	0.425123	0.422442	0.576481	0.506732	0.565179
< Wk 4 EE [kcal/h] >	1	2	3	4	5	6	7	8	9	10	11	12	13	14	15	16	17	18	19	20	21	22	23	24	25	26	27	28	29	30	31	32	33	34	35	36	37	38	39	40	41	42	43	44	45	46	47	48	49
Animal ID (group 1)	2016-07-25 12:17:00	2016-07-25 12:47:00	2016-07-25 13:17:00	2016-07-25 13:47:00	2016-07-25 14:17:00	2016-07-25 14:47:00	2016-07-25 15:17:00	2016-07-25 15:47:00	2016-07-25 16:17:00	2016-07-25 16:47:00	2016-07-25 17:17:00	2016-07-25 17:47:00	2016-07-25 18:17:00	2016-07-25 18:47:00	2016-07-25 19:17:00	2016-07-25 19:47:00	2016-07-25 20:17:00	2016-07-25 20:47:00	2016-07-25 21:17:00	2016-07-25 21:47:00	2016-07-25 22:17:00	2016-07-25 22:47:00	2016-07-25 23:17:00	2016-07-25 23:47:00	2016-07-26 00:17:00	2016-07-26 00:47:00	2016-07-26 01:17:00	2016-07-26 01:47:00	2016-07-26 02:17:00	2016-07-26 02:47:00	2016-07-26 03:17:00	2016-07-26 03:47:00	2016-07-26 04:17:00	2016-07-26 04:47:00	2016-07-26 05:17:00	2016-07-26 05:47:00	2016-07-26 06:17:00	2016-07-26 06:47:00	2016-07-26 07:17:00	2016-07-26 07:47:00	2016-07-26 08:17:00	2016-07-26 08:47:00	2016-07-26 09:17:00	2016-07-26 09:47:00	2016-07-26 10:17:00	2016-07-26 10:47:00	2016-07-26 11:17:00	2016-07-26 11:47:00	2016-07-26 12:17:00
M1	0.555	0.636	0.597	0.597	0.62	0.565	0.49	0.418	0.464	0.397	0.416	0.439	0.397	0.473	0.434	0.46	0.662	0.656	0.538	0.584	0.749	0.513	0.608	0.652	0.471	0.487	0.443	0.437	0.583	0.64	0.545	0.435	0.486	0.437	0.569	0.454	0.497	0.624	0.563	0.444	0.452	0.497	0.478	0.561	0.408	0.442	0.604	0.472	0.534
M2	0.52	0.558	0.584	0.535	0.693	0.399	0.386	0.411	0.387	0.492	0.385	0.418	0.425	0.424	0.425	0.454	0.587	0.461	0.44	0.514	0.48	0.481	0.456	0.468	0.59	0.602	0.539	0.551	0.46	0.573	0.434	0.422	0.39	0.465	0.404	0.511	0.41	0.604	0.594	0.504	0.557	0.457	0.435	0.51	0.61	0.473	0.563	0.716	0.528
M3	0.631	0.706	0.72	0.668	0.602	0.514	0.449	0.486	0.472	0.529	0.595	0.562	0.487	0.611	0.504	0.724	0.739	0.602	0.696	0.646	0.529	0.489	0.447	0.493	0.531	0.519	0.586	0.614	0.504	0.492	0.507	0.526	0.512	0.75	0.693	0.602	0.635	0.748	0.655	0.511	0.496	0.539	0.524	0.571	0.539	0.537	0.726	0.554	0.529
M4	0.578	0.732	0.634	0.646	0.507	0.422	0.438	0.5	0.543	0.469	0.428	0.485	0.535	0.478	0.477	0.497	0.737	0.658	0.562	0.545	0.479	0.501	0.441	0.518	0.674	0.55	0.557	0.456	0.52	0.504	0.477	0.449	0.555	0.658	0.696	0.562	0.48	0.472	0.507	0.523	0.454	0.604	0.429	0.488	0.42	0.437	0.716	0.502	0.51
M5	0.467	0.579	0.618	0.552	0.54	0.555	0.489	0.36	0.347	0.346	0.535	0.427	0.323	0.369	0.495	0.489	0.372	0.545	0.524	0.385	0.399	0.502	0.405	0.406	0.453	0.526	0.476	0.572	0.7	0.503	0.427	0.433	0.395	0.387	0.4	0.535	0.381	0.397	0.399	0.61	0.519	0.402	0.399	0.563	0.531	0.4	0.548	0.535	0.412
M6	0.517	0.6	0.628	0.542	0.526	0.486	0.599	0.488	0.404	0.388	0.534	0.409	0.471	0.436	0.438	0.569	0.521	0.551	0.501	0.468	0.575	0.515	0.388	0.617	0.459	0.383	0.419	0.399	0.529	0.468	0.448	0.468	0.466	0.462	0.508	0.437	0.425	0.55	0.466	0.39	0.446	0.425	0.404	0.426	0.501	0.407	0.559	0.432	0.459
M7	0.577	0.625	0.599	0.575	0.577	0.555	0.464	0.427	0.423	0.465	0.568	0.476	0.543	0.506	0.583	0.709	0.642	0.639	0.57	0.571	0.486	0.489	0.564	0.459	0.438	0.576	0.49	0.444	0.446	0.428	0.636	0.569	0.482	0.432	0.543	0.4	0.392	0.551	0.513	0.625	0.51	0.39	0.393	0.607	0.416	0.389	0.596	0.486	0.407
M8	0.61	0.628	0.586	0.592	0.571	0.45	0.477	0.42	0.421	0.607	0.549	0.537	0.512	0.435	0.561	0.557	0.632	0.492	0.503	0.62	0.487	0.54	0.413	0.452	0.431	0.448	0.61	0.52	0.44	0.421	0.429	0.43	0.418	0.614	0.607	0.473	0.473	0.595	0.477	0.456	0.481	0.45	0.505	0.426	0.442	0.518	0.609	0.527	0.462
F1	0.579	0.579	0.581	0.577	0.494	0.477	0.539	0.414	0.467	0.466	0.572	0.499	0.497	0.547	0.555	0.642	0.607	0.589	0.564	0.573	0.544	0.565	0.563	0.387	0.333	0.337	0.543	0.492	0.351	0.285	0.306	0.362	0.314	0.311	0.437	0.331	0.282	0.286	0.398	0.326	0.297	0.414	0.297	0.322	0.525	0.494	0.568	0.525	0.409
F2	0.615	0.596	0.607	0.462	0.433	0.618	0.455	0.458	0.46	0.571	0.571	0.462	0.619	0.49	0.665	0.618	0.709	0.656	0.64	0.503	0.595	0.512	0.459	0.445	0.432	0.828	0.524	0.451	0.437	0.425	0.685	0.656	0.606	0.692	0.449	0.446	0.611	0.719	0.546	0.429	0.442	0.453	0.537	0.43	0.438	0.425	0.691	0.625	0.496
F3	0.595	0.613	0.594	0.446	0.456	0.502	0.59	0.452	0.466	0.47	0.531	0.445	0.45	0.599	0.54	0.578	0.689	0.706	0.54	0.619	0.512	0.648	0.602	0.663	0.514	0.542	0.598	0.599	0.619	0.623	0.52	0.5	0.535	0.564	0.466	0.532	0.662	0.608	0.456	0.443	0.538	0.572	0.59	0.422	0.417	0.395	0.538	0.428	0.436
F4	0.555	0.583	0.575	0.491	0.472	0.452	0.478	0.441	0.476	0.589	0.58	0.483	0.466	0.618	0.664	0.705	0.657	0.645	0.608	0.719	0.562	0.586	0.597	0.593	0.624	0.571	0.582	0.582	0.503	0.498	0.37	0.367	0.355	0.382	0.354	0.528	0.374	0.34	0.369	0.351	0.547	0.335	0.492	0.591	0.54	0.469	0.577	0.422	0.402
F5	0.513	0.512	0.427	0.343	0.362	0.467	0.336	0.311	0.357	0.335	0.413	0.42	0.408	0.474	0.442	0.52	0.598	0.585	0.568	0.551	0.499	0.504	0.371	0.358	0.358	0.528	0.534	0.593	0.532	0.436	0.333	0.343	0.404	0.341	0.484	0.394	0.329	0.376	0.408	0.426	0.332	0.405	0.414	0.405	0.374	0.49	0.524	0.391	0.435
F6	0.518	0.532	0.526	0.369	0.398	0.396	0.571	0.441	0.398	0.504	0.334	0.424	0.497	0.402	0.636	0.613	0.519	0.518	0.562	0.499	0.428	0.38	0.379	0.507	0.516	0.495	0.399	0.411	0.389	0.37	0.572	0.554	0.522	0.392	0.386	0.347	0.464	0.354	0.499	0.486	0.456	0.447	0.369	0.341	0.344	0.501	0.513	0.483	0.445
F7	0.544	0.532	0.478	0.534	0.44	0.38	0.332	0.457	0.389	0.404	0.447	0.56	0.41	0.417	0.523	0.559	0.563	0.464	0.5	0.437	0.516	0.457	0.4	0.394	0.47	0.554	0.578	0.515	0.471	0.47	0.382	0.354	0.369	0.378	0.442	0.382	0.5	0.45	0.394	0.355	0.528	0.493	0.49	0.431	0.404	0.374	0.559	0.471	0.391
F8	0.535	0.537	0.517	0.527	0.524	0.313	0.319	0.355	0.322	0.325	0.475	0.337	0.338	0.452	0.425	0.576	0.576	0.53	0.514	0.406	0.367	0.323	0.309	0.535	0.508	0.513	0.426	0.348	0.345	0.353	0.513	0.508	0.378	0.34	0.334	0.539	0.521	0.515	0.472	0.354	0.357	0.373	0.481	0.371	0.323	0.456	0.544	0.416	0.365
	1	2	3	4	5	6	7	8	9	10	11	12	13	14	15	16	17	18	19	20	21	22	23	24	25	26	27	28	29	30	31	32	33	34	35	36	37	38	39	40	41	42	43	44	45	46	47	48	49
Animal ID (group 2)	2016-09-15 11:05:00	2016-09-15 11:35:00	2016-09-15 12:05:00	2016-09-15 12:35:00	2016-09-15 13:05:00	2016-09-15 13:35:00	2016-09-15 14:05:00	2016-09-15 14:35:00	2016-09-15 15:05:00	2016-09-15 15:35:00	2016-09-15 16:05:00	2016-09-15 16:35:00	2016-09-15 17:05:00	2016-09-15 17:35:00	2016-09-15 18:05:00	2016-09-15 18:35:00	2016-09-15 19:05:00	2016-09-15 19:35:00	2016-09-15 20:05:00	2016-09-15 20:35:00	2016-09-15 21:05:00	2016-09-15 21:35:00	2016-09-15 22:05:00	2016-09-15 22:35:00	2016-09-15 23:05:00	2016-09-15 23:35:00	2016-09-16 00:05:00	2016-09-16 00:35:00	2016-09-16 01:05:00	2016-09-16 01:35:00	2016-09-16 02:05:00	2016-09-16 02:35:00	2016-09-16 03:05:00	2016-09-16 03:35:00	2016-09-16 04:05:00	2016-09-16 04:35:00	2016-09-16 05:05:00	2016-09-16 05:35:00	2016-09-16 06:05:00	2016-09-16 06:35:00	2016-09-16 07:05:00	2016-09-16 07:35:00	2016-09-16 08:05:00	2016-09-16 08:35:00	2016-09-16 09:05:00	2016-09-16 09:35:00	2016-09-16 10:05:00	2016-09-16 10:35:00	2016-09-16 11:05:00
M9	0.593	0.604	0.574	0.597	0.582	0.561	0.533	0.546	0.463	0.409	0.339	0.342	0.538	0.487	0.364	0.423	0.419	0.506	0.48	0.43	0.611	0.497	0.645	0.466	0.522	0.488	0.449	0.573	0.596	0.577	0.511	0.539	0.492	0.41	0.453	0.557	0.544	0.511	0.464	0.423	0.468	0.49	0.456	0.49	0.509	0.563	0.577	0.5	0.375
M10	0.581	0.602	0.56	0.538	0.592	0.564	0.608	0.415	0.439	0.51	0.443	0.648	0.39	0.404	0.618	0.47	0.51	0.503	0.602	0.595	0.578	0.527	0.438	0.497	0.458	0.432	0.436	0.412	0.63	0.609	0.556	0.465	0.573	0.508	0.446	0.437	0.476	0.439	0.545	0.509	0.441	0.446	0.454	0.446	0.508	0.433	0.632	0.491	0.447
M11	0.579	0.626	0.553	0.412	0.366	0.45	0.329	0.344	0.331	0.355	0.359	0.497	0.342	0.352	0.521	0.406	0.378	0.508	0.465	0.446	0.432	0.561	0.447	0.447	0.579	0.6	0.545	0.537	0.606	0.47	0.622	0.515	0.461	0.566	0.543	0.511	0.601	0.581	0.639	0.543	0.594	0.62	0.535	0.467	0.511	0.483	0.6	0.476	0.47
M13	0.786	0.976	0.991	0.967	0.978	1.154	1.176	0.96	0.944	0.883	0.974	0.851	0.867	0.927	1.112	1.091	1.013	1.036	1.064	1.041	1.016	1.141	0.992	1.176	0.906	0.977	1.254	1.058	1.058	0.971	0.937	0.904	1.11	0.895	0.925	0.953	0.941	0.931	0.965	0.969	0.928	0.894	0.881	0.845	0.979	0.946	1.165	0.855	0.785
F9	0.506	0.519	0.555	0.521	0.51	0.5	0.376	0.351	0.356	0.382	0.365	0.57	0.422	0.371	0.375	0.475	0.422	0.543	0.503	0.581	0.531	0.498	0.498	0.448	0.512	0.518	0.507	0.54	0.541	0.556	0.608	0.594	0.593	0.593	0.561	0.468	0.461	0.499	0.506	0.484	0.445	0.437	0.411	0.483	0.381	0.403	0.51	0.436	0.37
F10	0.492	0.535	0.489	0.465	0.397	0.466	0.521	0.398	0.405	0.392	0.385	0.481	0.507	0.491	0.352	0.368	0.54	0.462	0.495	0.49	0.53	0.496	0.492	0.496	0.513	0.467	0.321	0.416	0.547	0.63	0.445	0.429	0.483	0.447	0.687	0.452	0.436	0.571	0.466	0.654	0.438	0.495	0.441	0.448	0.418	0.644	0.515	0.433	0.431
F11	0.43	0.473	0.461	0.44	0.366	0.378	0.381	0.475	0.466	0.353	0.39	0.347	0.426	0.393	0.405	0.36	0.392	0.556	0.442	0.502	0.461	0.451	0.502	0.519	0.492	0.392	0.474	0.527	0.522	0.514	0.41	0.411	0.419	0.344	0.532	0.463	0.372	0.461	0.484	0.482	0.358	0.344	0.379	0.371	0.431	0.484	0.475	0.373	0.376
F12	0.512	0.558	0.508	0.473	0.408	0.491	0.429	0.423	0.596	0.445	0.417	0.511	0.586	0.452	0.462	0.523	0.543	0.462	0.582	0.602	0.568	0.513	0.47	0.521	0.47	0.546	0.627	0.48	0.591	0.634	0.599	0.567	0.601	0.58	0.569	0.539	0.598	0.439	0.507	0.47	0.494	0.424	0.388	0.402	0.445	0.403	0.507	0.414	0.386
F13	0.554	0.551	0.54	0.546	0.506	0.454	0.345	0.335	0.404	0.338	0.322	0.354	0.373	0.36	0.36	0.461	0.396	0.541	0.668	0.556	0.543	0.564	0.487	0.386	0.398	0.517	0.524	0.604	0.555	0.59	0.553	0.569	0.536	0.454	0.43	0.453	0.591	0.469	0.45	0.505	0.538	0.481	0.511	0.513	0.524	0.577	0.669	0.584	0.452
F14	0.52	0.549	0.491	0.416	0.349	0.491	0.358	0.358	0.363	0.373	0.491	0.475	0.342	0.368	0.365	0.492	0.47	0.504	0.536	0.57	0.545	0.526	0.496	0.492	0.422	0.285	0.244	0.388	0.509	0.629	0.457	0.375	0.379	0.589	0.481	0.419	0.39	0.55	0.542	0.444	0.507	0.413	0.399	0.393	0.378	0.426	0.517	0.499	0.41
F15	0.581	0.589	0.566	0.53	0.478	0.587	0.516	0.482	0.453	0.472	0.55	0.504	0.486	0.573	0.493	0.455	0.511	0.596	0.631	0.657	0.528	0.607	0.555	0.572	0.495	0.453	0.473	0.496	0.513	0.633	0.676	0.662	0.57	0.45	0.429	0.442	0.516	0.463	0.468	0.471	0.543	0.502	0.45	0.423	0.486	0.518	0.577	0.464	0.443
F16	0.609	0.624	0.658	0.61	0.547	0.548	0.477	0.368	0.367	0.398	0.394	0.352	0.514	0.417	0.391	0.534	0.473	0.443	0.547	0.555	0.598	0.513	0.396	0.389	0.396	0.448	0.394	0.467	0.411	0.428	0.653	0.651	0.644	0.598	0.632	0.619	0.613	0.557	0.56	0.423	0.417	0.424	0.487	0.467	0.398	0.418	0.644	0.483	0.46
F17	0.574	0.544	0.544	0.487	0.365	0.56	0.377	0.372	0.478	0.38	0.444	0.465	0.4	0.534	0.442	0.434	0.598	0.573	0.54	0.542	0.521	0.523	0.474	0.546	0.624	0.607	0.587	0.593	0.562	0.569	0.435	0.416	0.503	0.432	0.602	0.485	0.451	0.538	0.555	0.451	0.451	0.49	0.445	0.413	0.505	0.411	0.575	0.472	0.428
F18	0.553	0.553	0.537	0.555	0.54	0.696	0.46	0.427	0.426	0.444	0.539	0.419	0.419	0.511	0.67	0.468	0.415	0.463	0.553	0.56	0.539	0.555	0.497	0.611	0.464	0.439	0.471	0.435	0.498	0.469	0.422	0.508	0.562	0.509	0.45	0.478	0.503	0.437	0.664	0.447	0.476	0.46	0.48	0.481	0.687	0.457	0.526	0.472	0.47
F19	0.564	0.567	0.635	0.502	0.444	0.555	0.411	0.419	0.411	0.574	0.486	0.387	0.391	0.398	0.4	0.608	0.393	0.555	0.622	0.578	0.597	0.695	0.566	0.481	0.745	0.583	0.608	0.479	0.458	0.476	0.618	0.663	0.619	0.59	0.62	0.448	0.425	0.423	0.519	0.548	0.409	0.438	0.422	0.5	0.435	0.401	0.624	0.42	0.569
< Wk 10 EE [kcal/h] >	1	2	3	4	5	6	7	8	9	10	11	12	13	14	15	16	17	18	19	20	21	22	23	24	25	26	27	28	29	30	31	32	33	34	35	36	37	38	39	40	41	42	43	44	45	46	47	48	49
Animal ID (group 1)	2016-09-06 12:08:00	2016-09-06 12:38:00	2016-09-06 13:08:00	2016-09-06 13:38:00	2016-09-06 14:08:00	2016-09-06 14:38:00	2016-09-06 15:08:00	2016-09-06 15:38:00	2016-09-06 16:08:00	2016-09-06 16:38:00	2016-09-06 17:08:00	2016-09-06 17:38:00	2016-09-06 18:08:00	2016-09-06 18:38:00	2016-09-06 19:08:00	2016-09-06 19:38:00	2016-09-06 20:08:00	2016-09-06 20:38:00	2016-09-06 21:08:00	2016-09-06 21:38:00	2016-09-06 22:08:00	2016-09-06 22:38:00	2016-09-06 23:08:00	2016-09-06 23:38:00	2016-09-07 00:08:00	2016-09-07 00:38:00	2016-09-07 01:08:00	2016-09-07 01:38:00	2016-09-07 02:08:00	2016-09-07 02:38:00	2016-09-07 03:08:00	2016-09-07 03:38:00	2016-09-07 04:08:00	2016-09-07 04:38:00	2016-09-07 05:08:00	2016-09-07 05:38:00	2016-09-07 06:08:00	2016-09-07 06:38:00	2016-09-07 07:08:00	2016-09-07 07:38:00	2016-09-07 08:08:00	2016-09-07 08:38:00	2016-09-07 09:08:00	2016-09-07 09:38:00	2016-09-07 10:08:00	2016-09-07 10:38:00	2016-09-07 11:08:00	2016-09-07 11:38:00	2016-09-07 12:08:00
M1	0.653	0.606	0.586	0.519	0.517	0.514	0.45	0.693	0.61	0.48	0.45	0.461	0.386	0.491	0.504	0.49	0.513	0.644	0.717	0.588	0.645	0.571	0.477	0.426	0.507	0.53	0.48	0.549	0.77	0.605	0.636	0.605	0.472	0.455	0.479	0.607	0.583	0.486	0.676	0.488	0.435	0.436	0.487	0.58	0.499	0.442	0.419	0.491	0.436
M2	0.587	0.454	0.436	0.616	0.495	0.409	0.404	0.488	0.408	0.394	0.428	0.438	0.583	0.424	0.451	0.433	0.608	0.485	0.51	0.494	0.497	0.558	0.476	0.463	0.474	0.57	0.429	0.464	0.626	0.497	0.456	0.471	0.612	0.544	0.526	0.415	0.574	0.49	0.45	0.549	0.577	0.45	0.448	0.525	0.42	0.494	0.438	0.524	0.381
M3	0.696	0.657	0.528	0.823	0.487	0.454	0.46	0.485	0.464	0.458	0.64	0.496	0.47	0.5	0.483	0.668	0.649	0.563	0.585	0.762	0.62	0.542	0.506	0.534	0.75	0.686	0.602	0.564	0.553	0.56	0.863	0.762	0.614	0.499	0.522	0.579	0.73	0.636	0.703	0.536	0.508	0.658	0.607	0.471	0.516	0.456	0.639	0.496	0.455
M4	0.587	0.586	0.612	0.565	0.467	0.456	0.501	0.502	0.497	0.469	0.697	0.548	0.479	0.478	0.541	0.547	0.798	0.742	0.696	0.631	0.567	0.535	0.537	0.538	0.547	0.587	0.716	0.663	0.552	0.54	0.545	0.558	0.637	0.658	0.579	0.662	0.704	0.578	0.493	0.534	0.471	0.57	0.561	0.464	0.47	0.499	0.533	0.599	0.789
M5	0.534	0.58	0.546	0.5	0.385	0.361	0.411	0.403	0.369	0.376	0.449	0.503	0.374	0.432	0.418	0.495	0.474	0.378	0.365	0.549	0.388	0.434	0.512	0.413	0.386	0.371	0.549	0.586	0.583	0.562	0.519	0.383	0.364	0.408	0.416	0.521	0.398	0.41	0.415	0.492	0.419	0.394	0.399	0.43	0.449	0.538	0.483	0.373	0.351
M6	0.595	0.528	0.501	0.424	0.488	0.37	0.471	0.553	0.384	0.383	0.394	0.443	0.37	0.365	0.492	0.408	0.597	0.576	0.49	0.431	0.565	0.472	0.429	0.47	0.444	0.431	0.409	0.583	0.534	0.516	0.463	0.451	0.417	0.397	0.632	0.491	0.43	0.443	0.568	0.453	0.434	0.462	0.466	0.419	0.499	0.557	0.497	0.408	0.464
M7	0.559	0.607	0.592	0.655	0.511	0.478	0.574	0.52	0.544	0.507	0.582	0.587	0.564	0.551	0.539	0.62	0.697	0.639	0.593	0.539	0.558	0.504	0.519	0.451	0.43	0.454	0.616	0.569	0.565	0.44	0.551	0.463	0.442	0.417	0.447	0.447	0.532	0.578	0.593	0.451	0.468	0.576	0.447	0.52	0.499	0.401	0.56	0.527	0.425
M8	0.62	0.57	0.701	0.608	0.496	0.497	0.431	0.417	0.543	0.562	0.458	0.608	0.512	0.557	0.604	0.804	0.674	0.608	0.717	0.524	0.583	0.614	0.541	0.449	0.555	0.556	0.52	0.457	0.504	0.455	0.55	0.504	0.477	0.583	0.531	0.519	0.522	0.551	0.467	0.396	0.444	0.465	0.581	0.591	0.55	0.503	0.605	0.464	0.529
F1	0.579	0.469	0.474	0.565	0.488	0.49	0.514	0.586	0.54	0.508	0.471	0.497	0.605	0.494	0.485	0.725	0.64	0.597	0.482	0.474	0.454	0.647	0.615	0.526	0.467	0.463	0.461	0.585	0.6	0.531	0.427	0.503	0.441	0.514	0.468	0.496	0.522	0.7	0.571	0.502	0.461	0.445	0.538	0.459	0.553	0.448	0.494	0.507	0.486
F2	0.535	0.469	0.432	0.444	0.511	0.555	0.502	0.451	0.444	0.49	0.488	0.5	0.63	0.648	0.492	0.531	0.655	0.529	0.512	0.478	0.571	0.517	0.475	0.651	0.542	0.527	0.653	0.513	0.486	0.5	0.489	0.597	0.528	0.565	0.666	0.623	0.441	0.634	0.566	0.41	0.451	0.625	0.587	0.53	0.489	0.546	0.523	0.483	0.464
F3	0.663	0.497	0.554	0.529	0.653	0.587	0.641	0.715	0.585	0.642	0.537	0.725	0.632	0.59	0.557	0.671	0.702	0.597	0.675	0.761	0.59	0.559	0.491	0.569	0.616	0.69	0.687	0.727	0.518	0.459	0.514	0.58	0.473	0.551	0.513	0.612	0.663	0.604	0.586	0.52	0.568	0.499	0.524	0.511	0.595	0.509	0.592	0.52	0.52
F4	0.473	0.393	0.34	0.337	0.387	0.343	0.343	0.392	0.503	0.384	0.394	0.536	0.41	0.448	0.577	0.439	0.589	0.602	0.502	0.435	0.458	0.415	0.555	0.501	0.468	0.449	0.487	0.578	0.626	0.593	0.46	0.41	0.607	0.468	0.412	0.511	0.556	0.543	0.636	0.422	0.328	0.395	0.368	0.388	0.369	0.546	0.491	0.367	0.362
F5	0.461	0.395	0.382	0.421	0.527	0.433	0.364	0.401	0.449	0.43	0.379	0.545	0.449	0.423	0.575	0.499	0.583	0.562	0.505	0.418	0.373	0.361	0.394	0.402	0.488	0.543	0.57	0.475	0.573	0.525	0.476	0.487	0.397	0.394	0.514	0.472	0.458	0.4	0.383	0.429	0.376	0.41	0.412	0.404	0.486	0.406	0.383	0.472	0.413
F6	0.437	0.311	0.318	0.329	0.48	0.475	0.339	0.329	0.337	0.388	0.461	0.33	0.33	0.336	0.389	0.641	0.463	0.543	0.409	0.558	0.505	0.444	0.425	0.525	0.548	0.584	0.464	0.49	0.554	0.434	0.366	0.412	0.371	0.367	0.458	0.369	0.392	0.55	0.443	0.453	0.427	0.347	0.348	0.491	0.552	0.458	0.407	0.357	0.369
F7	0.526	0.528	0.498	0.584	0.434	0.395	0.362	0.412	0.414	0.365	0.501	0.529	0.455	0.437	0.48	0.499	0.551	0.515	0.527	0.398	0.417	0.392	0.382	0.453	0.422	0.376	0.37	0.473	0.62	0.513	0.537	0.456	0.386	0.495	0.391	0.404	0.383	0.454	0.415	0.335	0.524	0.517	0.509	0.506	0.484	0.379	0.407	0.373	0.406
F8	0.472	0.521	0.539	0.418	0.342	0.335	0.35	0.361	0.55	0.505	0.491	0.376	0.36	0.375	0.519	0.606	0.537	0.508	0.431	0.508	0.404	0.479	0.503	0.412	0.433	0.439	0.391	0.535	0.55	0.55	0.622	0.55	0.485	0.353	0.361	0.4	0.486	0.391	0.346	0.356	0.544	0.503	0.451	0.5	0.481	0.371	0.364	0.349	0.345
	1	2	3	4	5	6	7	8	9	10	11	12	13	14	15	16	17	18	19	20	21	22	23	24	25	26	27	28	29	30	31	32	33	34	35	36	37	38	39	40	41	42	43	44	45	46	47	48	49
Animal ID (group 2)	2016-10-24 14:26:00	2016-10-24 14:56:00	2016-10-24 15:26:00	2016-10-24 15:56:00	2016-10-24 16:26:00	2016-10-24 16:56:00	2016-10-24 17:26:00	2016-10-24 17:56:00	2016-10-24 18:26:00	2016-10-24 18:56:00	2016-10-24 19:26:00	2016-10-24 19:56:00	2016-10-24 20:26:00	2016-10-24 20:56:00	2016-10-24 21:26:00	2016-10-24 21:56:00	2016-10-24 22:26:00	2016-10-24 22:56:00	2016-10-24 23:26:00	2016-10-24 23:56:00	2016-10-25 00:26:00	2016-10-25 00:56:00	2016-10-25 01:26:00	2016-10-25 01:56:00	2016-10-25 02:26:00	2016-10-25 02:56:00	2016-10-25 03:26:00	2016-10-25 03:56:00	2016-10-25 04:26:00	2016-10-25 04:56:00	2016-10-25 05:26:00	2016-10-25 05:56:00	2016-10-25 06:26:00	2016-10-25 06:56:00	2016-10-25 07:26:00	2016-10-25 07:56:00	2016-10-25 08:26:00	2016-10-25 08:56:00	2016-10-25 09:26:00	2016-10-25 09:56:00	2016-10-25 10:26:00	2016-10-25 10:56:00	2016-10-25 11:26:00	2016-10-25 11:56:00	2016-10-25 12:26:00	2016-10-25 12:56:00	2016-10-25 13:26:00	2016-10-25 13:56:00	2016-10-25 14:26:00
M9	0.473	0.566	0.437	0.429	0.381	0.597	0.593	0.448	0.539	0.528	0.648	0.6	0.531	0.587	0.534	0.582	0.513	0.51	0.48	0.522	0.618	0.644	0.453	0.578	0.522	0.461	0.548	0.468	0.456	0.483	0.587	0.509	0.457	0.518	0.465	0.519	0.437	0.45	0.553	0.46	0.398	0.427	0.391	0.561	0.466	0.491	0.468	0.515	0.451
M10	0.458	0.568	0.58	0.568	0.436	0.539	0.446	0.458	0.496	0.576	0.598	0.515	0.612	0.554	0.496	0.451	0.592	0.631	0.629	0.56	0.515	0.467	0.486	0.518	0.477	0.458	0.63	0.594	0.61	0.548	0.457	0.484	0.643	0.564	0.447	0.444	0.467	0.478	0.565	0.532	0.413	0.48	0.489	0.421	0.516	0.464	0.494	0.482	0.475
M11	0.466	0.553	0.597	0.457	0.567	0.442	0.51	0.529	0.659	0.505	0.452	0.596	0.62	0.493	0.497	0.558	0.541	0.479	0.614	0.592	0.461	0.571	0.66	0.561	0.538	0.446	0.398	0.519	0.453	0.456	0.655	0.507	0.553	0.563	0.486	0.503	0.492	0.439	0.504	0.561	0.482	0.465	0.475	0.537	0.475	0.512	0.468	0.452	0.519
M13	0.508	0.567	0.66	0.511	0.497	0.46	0.49	0.477	0.515	0.69	0.506	0.672	0.575	0.495	0.583	0.656	0.562	0.501	0.535	0.503	0.43	0.483	0.503	0.459	0.507	0.439	0.551	0.505	0.455	0.586	0.426	0.437	0.551	0.471	0.558	0.462	0.445	0.437	0.427	0.522	0.445	0.393	0.468	0.424	0.392	0.508	0.429	0.426	0.52
F9	0.458	0.518	0.48	0.422	0.447	0.491	0.404	0.504	0.44	0.462	0.487	0.574	0.559	0.53	0.491	0.435	0.478	0.424	0.443	0.464	0.471	0.521	0.547	0.559	0.406	0.424	0.45	0.422	0.412	0.455	0.416	0.436	0.373	0.537	0.398	0.41	0.416	0.46	0.383	0.479	0.388	0.363	0.384	0.498	0.395	0.389	0.414	0.471	0.424
F10	0.4	0.453	0.478	0.416	0.399	0.464	0.437	0.381	0.383	0.521	0.475	0.541	0.483	0.463	0.485	0.461	0.515	0.525	0.511	0.527	0.538	0.374	0.475	0.449	0.47	0.505	0.518	0.443	0.475	0.441	0.454	0.448	0.409	0.402	0.408	0.431	0.38	0.382	0.464	0.385	0.447	0.364	0.403	0.417	0.391	0.392	0.381	0.558	0.54
F11	0.509	0.515	0.417	0.42	0.551	0.394	0.554	0.416	0.497	0.438	0.453	0.569	0.499	0.436	0.513	0.486	0.547	0.635	0.468	0.556	0.469	0.433	0.542	0.564	0.498	0.405	0.42	0.421	0.472	0.434	0.453	0.5	0.421	0.427	0.398	0.42	0.384	0.504	0.396	0.417	0.364	0.385	0.417	0.38	0.398	0.368	0.44	0.369	0.412
F12	0.457	0.349	0.352	0.342	0.424	0.359	0.392	0.409	0.359	0.448	0.44	0.572	0.49	0.558	0.396	0.384	0.505	0.392	0.414	0.51	0.568	0.616	0.427	0.389	0.632	0.543	0.532	0.533	0.514	0.439	0.424	0.422	0.455	0.37	0.404	0.424	0.466	0.424	0.418	0.391	0.404	0.412	0.417	0.374	0.371	0.5	0.415	0.401	0.478
F13	0.533	0.476	0.372	0.379	0.361	0.498	0.4	0.386	0.398	0.552	0.404	0.412	0.59	0.607	0.597	0.458	0.417	0.429	0.488	0.461	0.523	0.613	0.57	0.625	0.561	0.559	0.572	0.463	0.474	0.411	0.515	0.456	0.481	0.434	0.439	0.434	0.418	0.436	0.448	0.457	0.414	0.439	0.402	0.399	0.43	0.442	0.406	0.475	0.447
F14	0.511	0.476	0.386	0.403	0.389	0.503	0.404	0.415	0.562	0.44	0.546	0.596	0.629	0.552	0.505	0.477	0.541	0.578	0.629	0.555	0.615	0.552	0.572	0.506	0.576	0.533	0.493	0.484	0.555	0.524	0.515	0.467	0.43	0.468	0.444	0.447	0.41	0.401	0.478	0.439	0.397	0.372	0.521	0.397	0.401	0.544	0.424	0.42	0.523
F15	0.523	0.384	0.386	0.377	0.38	0.507	0.473	0.388	0.362	0.427	0.468	0.571	0.6	0.401	0.449	0.427	0.432	0.445	0.48	0.455	0.605	0.57	0.583	0.566	0.574	0.452	0.373	0.382	0.384	0.44	0.545	0.411	0.556	0.453	0.413	0.469	0.414	0.427	0.515	0.442	0.435	0.429	0.426	0.511	0.427	0.427	0.506	0.546	0.443
F16	0.554	0.529	0.451	0.384	0.372	0.373	0.394	0.406	0.455	0.472	0.464	0.473	0.548	0.504	0.407	0.469	0.506	0.48	0.424	0.576	0.48	0.524	0.542	0.43	0.558	0.613	0.525	0.411	0.6	0.467	0.516	0.4	0.539	0.375	0.365	0.429	0.387	0.422	0.476	0.452	0.352	0.425	0.361	0.435	0.436	0.476	0.432	0.539	0.431
F17	0.53	0.386	0.376	0.342	0.39	0.387	0.479	0.431	0.439	0.397	0.464	0.594	0.567	0.426	0.436	0.386	0.399	0.413	0.422	0.604	0.597	0.613	0.438	0.413	0.479	0.423	0.535	0.425	0.431	0.497	0.428	0.564	0.49	0.379	0.455	0.377	0.405	0.413	0.536	0.578	0.427	0.404	0.468	0.538	0.412	0.4	0.379	0.408	0.531
F18	0.566	0.45	0.368	0.397	0.341	0.386	0.474	0.415	0.409	0.537	0.554	0.494	0.595	0.569	0.539	0.713	0.486	0.463	0.457	0.493	0.542	0.621	0.489	0.453	0.51	0.54	0.528	0.434	0.464	0.552	0.594	0.478	0.501	0.423	0.388	0.527	0.448	0.432	0.509	0.414	0.393	0.417	0.42	0.57	0.461	0.44	0.484	0.466	0.459
F19	0.545	0.537	0.571	0.576	0.466	0.469	0.562	0.524	0.476	0.46	0.561	0.561	0.645	0.597	0.619	0.587	0.648	0.534	0.507	0.666	0.705	0.552	0.655	0.607	0.592	0.571	0.468	0.523	0.465	0.466	0.513	0.491	0.492	0.412	0.425	0.414	0.473	0.427	0.505	0.419	0.452	0.443	0.413	0.445	0.481	0.425	0.515	0.589	0.489
[truncated: 503 more columns]

## Sheet: Figure 5G
< Cumulative Energy Efficiency [mg/kcal] > - calculated from body weight gain and food intake data
Animal ID	W-1	W0	W2	W3	W4	W6	W7	W8	W9	W10	W12	W13	W14	W15
M1	-6.52673	1.18932	-0.0510711	6.2376	11.993	9.24711	14.3494	11.8514	16.9178	18.156	14.0055	17.8322	21.0234	22.5028
M2	-16.1603	-10.3925	-10.3925	-4.6646	0.912336	4.71211	18.4591	11.9894	20.0599	25.7069	29.2802	46.1417	37.7484	46.0861
M6	-23.116	-16.9414	-13.3681	-10.7615	-6.11001	-7.51514	-7.51514	-11.7305	-5.16642	-3.80517	-3.80517	1.37055	2.69302	6.87572
M9	7.05816	12.5696	17.5935	13.8979	17.2285	14.6219	24.2786	38.7115	54.0651	57.19	68.7522	86.8509	101.373	115.388
M11	2.28938	15.0585	6.78926	13.3694	32.7551	28.9553	42.9561	47.7522	44.131	47.4823	47.4823	49.8645	66.1096	74.1286
M13	1.27733	-13.1447	-6.13735	0.107652	1.4702	-1.34005	12.5925	25.4393	13.8357	12.5292	34.7193	48.5544	48.5544	58.9058
F1	-3.48772	-3.48772	-12.8136	-7.56232	-2.95063	2.01092	6.8719	8.2242	4.07367	-1.59667	-7.04685	-0.929298	-3.48045	4.01356
F5	-2.45966	3.69797	6.0645	9.94629	17.8347	8.61132	7.13709	10.0616	14.029	21.2667	27.0221	42.6617	31.5079	33.0193
F6	4.5438	7.88034	3.94906	10.411	10.411	10.411	17.5105	22.5415	22.5415	21.0733	23.9281	25.3556	28.2333	34.0351
F9	-3.02151	-18.8783	-10.4286	-0.546445	-15.6393	-49.5466	-40.5538	-53.1999	-35.9534	-39.5666	-41.078	-32.6284	-28.0942	-48.5656
F10	-1.28839	-9.55559	5.2427	-3.53077	0.526134	1.94232	7.31116	1.41424	-9.43915	-5.15686	8.46861	13.9604	10.8594	20.6191
F13	8.40054	-2.22871	0.00552339	8.39881	17.9276	8.4615	11.1661	13.9331	36.4151	44.5289	51.1903	66.8824	69.2031	72.0134
F14	-10.9649	-16.451	-14.0368	-10.1269	7.85873	9.79266	13.7895	4.94408	14.2014	-0.621924	-0.621924	0.761584	8.69641	4.34506
F17	-5.67975	-6.84233	-6.84233	-1.81139	7.71741	21.2326	19.9749	18.6226	6.53141	5.04908	10.4179	19.0412	29.6905	31.7819
F18	5.06155	6.04704	33.541	30.8764	32.2087	-0.649626	12.8734	20.5815	-0.578033	11.4659	19.8967	34.4796	14.3088	32.0411
Mean (n=15)	-2.93829	-3.43196	-0.0589878	3.61607	8.9429	4.06316	10.7468	11.4091	13.0443	14.2467	18.8407	28.0133	29.2285	33.8127
Sem (n=15)	2.25052	2.82161	3.38175	2.89436	3.46025	4.49048	4.60143	5.93356	5.7317	6.27689	6.95803	7.81128	8.37353	9.78278
M3	-8.44975	-2.48032	30.3013	57.4494	73.1868	81.1363	87.3382	94.8322	101.07	110.228	124.135	128.199	132.067	142.344
M4	0	0	-1.09668	6.82151	17.248	18.3721	31.2958	34.6894	48.2831	51.5117	60.0256	79.8003	93.4111	107.718
M5	-14.5575	-6.29026	-3.92373	2.40923	11.793	5.59109	9.70994	19.3945	15.0078	20.6393	10.5673	16.277	22.0324	29.1134
M7	2.53293	15.3212	8.26807	8.26807	26.4187	35.676	39.5859	49.6478	48.3253	49.6263	63.1771	74.1887	75.4039	76.6274
M8	3.96825	11.8003	8.17907	18.1022	21.3428	22.7817	25.4863	24.0588	29.3487	33.3791	34.7521	40.8283	42.1705	53.2575
M10	5.13136	7.08938	14.4304	15.7338	15.7338	28.1376	33.0652	33.0652	40.7733	34.241	46.731	62.7456	74.6566	74.6566
F2	-7.65931	-4.23841	9.27679	32.1314	47.3305	64.6661	72.5843	68.9137	76.6376	88.5379	94.2658	103.093	106.487	116.998
F3	0.91015	5.9262	-36.6713	-17.8053	-13.4887	-5.6689	4.11919	-3.25196	-7.53425	7.50598	12.6817	10.0938	11.3604	16.5361
F4	-22.0459	-11.7437	-7.51175	-2.98707	10.9553	5.46348	7.99666	7.99666	24.0348	22.8185	14.6432	18.6699	16.082	37.848
F7	-10.3972	-1.64367	-20.7534	-75.7094	-23.2514	-29.0532	-31.8856	-33.3244	-29.2675	-26.6153	-23.6424	-19.4597	-23.742	-16.3709
F8	3.52908	4.67377	-5.98437	7.04868	5.41362	-7.09811	-4.30964	1.35512	6.93205	8.32091	16.7517	28.3138	28.3138	25.459
F11	1.4625	2.88993	6.54183	11.0837	9.90039	8.93859	5.80157	6.91868	1.4269	9.24673	8.1365	12.201	7.13468	14.9545
F12	-7.22376	-0.725531	-7.22635	-6.00284	2.50386	-7.48814	-3.33762	-3.33762	-0.482757	-6.30021	0.169439	3.99617	2.84324	7.05862
F15	-1.02982	4.50213	28.4136	40.6487	55.8173	58.1995	60.7874	76.846	66.1083	56.6422	74.0476	70.0508	86.3144	70.0693
F16	-12.1753	-13.2695	-15.5902	2.76243	25.9398	45.9238	32.7956	35.6733	61.6525	51.6605	70.469	81.2388	75.437	131.254
F19	-1.32275	-3.33369	19.7494	29.1537	41.1441	39.9686	38.6653	40.0488	48.102	59.4073	75.2054	70.5339	90.7677	73.701
Mean (n=16)	-4.20793	0.529872	1.65018	8.06926	20.4992	22.8466	25.6062	28.3454	33.1511	35.6781	42.6322	48.7982	52.5462	60.0766
Sem (n=16)	1.89937	1.87591	4.43656	7.2925	6.18063	7.51434	7.69629	8.32443	8.64741	8.74103	9.93704	10.2024	11.1885	11.797

## Sheet: Figure 5 - Suppl 2I
< Reproductive cycle >
Animal ID	#Cycle
F1	2
F5	5
F6	3
F9	3
F10	2
F13	3
F14	2
F17	1
F18	2
Mean (n=9)	2.55556
SEM (n=9)	0.376796
F3	2
F4	2
F7	5
F8	4
F11	3
F12	4
F15	2
F16	3
F19	3
Mean (n=9)	3.11111
SEM (n=9)	0.351364
Animal ID	Day 1	Day 2	Day 3	Day 4	Day 5	Day 6	Day 7	Day 8	Day 9	Day 10	Day 11	Day 12	Day 13	Day 14	Day 15	Day 16	Day 17	Day 18	Day 19	#P	#E	#M	#D	#Cycle
F1	M	M	E	E	M	E	E	M	M	M	M	P	E	E	M	D	P	E	M	2	6	9	1	2
F3	E	E	M	M	M	M	M	M	M	D	E	D	P	E	E	M	P	E	E	2	7	8	2	2
F4	E	E	M	D	D	D	P	E	D	D	E	E	P	D	E	E	M	D	D	2	7	2	8	2
F5	P	E	E	M	D	P	E	E	D	P	E	E	D	P	E	E	D	P	E	5	9	1	4	5
F6	D	D	P	E	E	D	D	P	E	M	D	D	D	P	E	E	D	D	D	3	5	1	10	3
F7	P	E	E	D	D	P	E	M	D	D	P	E	D	D	P	E	D	P	E	5	6	1	7	5
F8	E	E	E	D	P	E	E	D	D	P	E	D	D	P	E	D	D	P	E	4	8	0	7	4
F9	D	P	E	M	D	P	E	M	D	D	D	D	D	D	D	D	D	P	E	3	3	2	11	3
F10	E	M	D	P	E	E	E	D	D	D	P	E	M	D	D	D	D	D	D	2	5	2	10	2
F11	P	E	E	E	D	D	M	P	E	E	D	D	D	P	E	E	D	D	E	3	8	1	7	3
F12	E	D	P	E	E	D	D	P	E	D	P	E	E	D	D	P	E	D	P	5	7	0	7	4
F13	D	P	E	D	D	P	E	D	D	D	P	P	E	D	P	E	E	D	D	5	5	0	9	3
F14	E	E	M	D	D	D	P	P	E	M	E	M	D	P	E	E	D	D	D	3	6	3	7	2
F15	E	M	D	P	E	E	D	D	P	P	E	D	D	D	D	D	D	D	D	3	4	1	11	2
F16	D	D	D	P	E	E	D	D	P	E	E	D	D	P	E	M	D	D	D	3	5	1	10	3
F17	D	P	E	E	E	E	E	E	D	D	D	D	D	D	D	D	D	D	D	1	6	0	12	1
F18	M	D	D	P	E	D	D	P	E	E	D	D	D	D	D	D	D	D	D	2	3	1	13	2
F19	D	D	D	D	D	D	D	D	D	P	E	D	D	P	E	D	D	P	E	3	3	0	13	3
*P = Proestrus; E = Estrus; M = Metestrus; D = Diestrus

## Sheet: Others
		Figure 5C	Figure 5D	Figure 5H & 5I	Figure 5 - Suppl 2C	Figure 5 - Suppl 2F	Figure 5 - Suppl 2G	Figure 5 - Suppl 2H			Figure 5 - Suppl 3A
Animal ID	POA pSTAT3 cell number	BW change at Wk15 (g)	Adiposity Index at Wk 13	Total T3 [ng/ml]	24hr FI at Wk10 [kcal/kg BW]	24hr EE at Wk 10 [kcal/h/kg LBM]	Cumulative BWgain/FI at Wk15 [mg/kcal]	Ucp1 (2-dCt)	Pgc1a (2-dCt)	Dio2 (2-dCt)	Lipid %
M2	309	3.9	0.415663	11.911	416.109	30.5462	46.0861	0.960839	0.0177985	0.0155004	12.6095
M6	519	1.5	0.274648	13.038	498.798	32.4023	6.87572	0.548671	0.0115114	0.01419	17.8855
M9	632	6.9	0.357576	12.374	410.018	29.5061	115.388	1.00587	0.0214875	0.0185772	40.4626
M11	541	4.8	0.363095	14.217	418.853	30.9381	74.1286	0.791655	0.0221962	0.0245445	29.6921
M13	654	3.6	0.317073	12.81	417.692	31.7922	58.9058	1.2812	0.0223083	0.0292662	18.1638
F1	281	1.2	0.33557	9.669	472.055	34.1371	4.01356	1.16051	0.0411429	0.0293247	10.5173
F5	835	2.1	0.257143	10.343	522.537	34.2754	33.0193	1.41069	0.0316666	0.0280335	23.9532
F6	887	1.1	0.219697	12.734	491.349	32.0011	34.0351	1.155	0.0253684	0.0279743	26.0023
F9	920	1.4	0.248227	12.568	363.927	32.8722	-48.5656	0.889374	0.0538028	0.0308378	10.0138
F10	876	1.7	0.25	14.78	519.455	35.202	20.6191	0.540811	0.0171864	0.0115364	39.2471
F13	892	3.7	0.258503	14.785	331.573	31.2674	72.0134	1.39262	0.0379854	0.0355132	12.9642
F14	260	2.1	0.263514	10.904	402.568	31.9352	4.34506	1.44044	0.0569594	0.0641597	19.3144
F17	430	3.5	0.386207	13.589	590.606	34.4358	31.7819	1.25927	0.051031	0.0392977	20.9454
F18	671	2.5	0.324324	13.632	399.479	34.3408	32.0411	1.75739	0.0443637	0.0370447	24.5466
Mean (n=14)	621.929	2.85714	0.305089	12.6681	446.787	32.5466	34.6205	1.11388	0.0324863	0.0289857	21.8798
Sem (n=14)	63.9654	0.440369	0.016079	0.41577	18.9397	0.458107	10.4725	0.0930772	0.00400208	0.00354714	2.5773
M3	271	17.5	0.665025	11.892	367.961	27.925	142.344	0.790302	0.0126927	0.00859574	77.9486
M4	120	11.4	0.513089	13.226	451.341	31.0456	107.718	0.827085	0.0138534	0.016171	17.4956
M5	585	5.5	0.385714	12.88	486.227	33.1899	29.1134	0.391338	0.00631474	0.00629328	31.1222
M7	542	4.3	0.363095	11.662	424.887	29.2149	76.6274	1.03124	0.0318238	0.0369019	29.2523
M8	536	4.1	0.289308	11.889	448.183	33.7389	53.2575	0.865214	0.0146325	0.0142963	29.8043
M10	282	3.8	0.264151	12.901	339.303	31.5755	74.6566	0.913973	0.0214361	0.0192555	20.2803
F2	151	9.7	0.582418	12.806	342.867	28.95	116.998	0.942939	0.0132747	0.0142687	47.0612
F3	510	-0.2	0.261146	11.053	413.865	35.4524	16.5361	1.18574	0.0379916	0.0224371	26.0186
F4	137	6.4	0.423611	10.045	424.989	30.4409	37.848				11.1288
F7	364	1.1	0.201439	10.671	549.594	32.9646	-16.3709	1.26998	0.0235693	0.0232976	11.1307
F8	340	2.5	0.198529	11.538	510.558	35.0804	25.459	1.21697	0.0388905	0.0400567	22.1801
F11	518	2.1	0.221429	12.554	664.673	32.9851	14.9545	1.16113	0.0596011	0.0548937	18.6715
F12	648	1.3	0.208633	13.116	517.424	34.3685	7.05862	0.564774	0.0206621	0.0247394	15.1299
F15	144	4	0.407895	12.423	686.336	35.5541	70.0693	1.54866	0.03686	0.031326	32.9038
F16	251	7.7	0.4	14.146	365.275	30.548	131.254	1.28067	0.0465288	0.0391789	23.5432
F19	103	9.8	0.559748	11.122	368.212	33.6873	73.701	0.86071	0.0240483	0.0268496	38.8893
Mean (n=16)	343.875	5.6875	0.371577	12.1203	460.106	32.2951	60.0766	0.990048	0.026812	0.0252374	28.285
Sem (n=16)	47.0368	1.1522	0.0370583	0.269659	26.3507	0.601176	11.797	0.0744537	0.00369889	0.00332394	4.11479
